# Supplementary material for: 14-Bromo-12-chloro-2,16-dioxa­penta­cyclo­[7.7.5.01,21.03,8.010,15]henicosa-3(8),10,12,14-tetra­ene-7,20-dione
Source: Acta Crystallogr Sect E Struct Rep Online. 2013 Apr 20;69(Pt 5):o769–70. doi: 10.1107/S1600536813010374 (PMC3648294; doi:10.1107/S1600536813010374)
Supplement: Supplementary file 1 [file e-69-0o769-sup1.cif]

##############################################################################
#                                                                            #
# This CIF contains the data in a paper accepted for publication in          #
# Acta Crystallographica Section E. It conforms to the requirements of       #
# Notes for Authors for Acta Crystallographica Section E, and has been       #
# peer reviewed under the auspices of the IUCr Commission on Journals.       #
#                                                                            #
# Full details of the Crystallographic Information File format               #
# are given in the paper "The Crystallographic Information File (CIF):       #
# a New Standard Archive File for Crystallography" by S. R. Hall, F. H.      #
# Allen and I. D. Brown [Acta Cryst. (1991), A47, 655-685].                  #
#                                                                            #
# The current version of the core CIF dictionary is obtainable from          #
# ftp://ftp.iucr.org/pub/cif_core.dic.                                       #
#                                                                            #
# Software is freely available for graphical display of the structure(s)     #
# in this CIF. For information consult the CIF software page                 #
# http://www.iucr.org/resources/cif/software.                                #
#                                                                            #
# This file may be used for bona fide research purposes within the           #
# scientific community so long as proper attribution is given to the journal # 
# article from which it was obtained.                                        #
#                                                                            #
##############################################################################
data_global
_audit_creation_method     'PLATON <TABLE ACC> option'
_journal_date_recd_electronic     2013-04-15
_journal_date_accepted     2013-04-16
_journal_name_full     'Acta Crystallographica, Section E'
_journal_year     2013
_journal_volume     69
_journal_issue      5
_journal_page_first     o769
_journal_page_last     o770
_journal_paper_category     QO
_journal_paper_doi     10.1107/S1600536813010374
_journal_coeditor_code     HB7072
_publ_contact_author_name
;
Shaaban Kamel Mohamed
;
_publ_contact_author_address
;
Chemistry Department,
Faculty of Science,
Minia University,
61519 El-Minia,
Egypt
;
_publ_contact_author_email     'shaabankamel@yahoo.com, akkurt@erciyes.edu.tr'
_publ_contact_author_fax     ?
_publ_contact_author_phone     ?
_publ_section_title
;\
14-Bromo-12-chloro-2,16-dioxapentacyclo[7.7.5.0^1,21^.0^3,8^.0^10,15^]henicosa-\
3(8),10,12,14-tetraene-7,20-dione
;
loop_
    _publ_author_name
    _publ_author_address
    'Kennedy, Alan R.'
;
Department of Pure & Applied Chemistry,
University of Strathclyde,
295 Cathedral Street,
Glasgow G1 1XL,
Scotland
;
    'Akkurt, Mehmet'
;
Department of Physics,
Faculty of Sciences,
Erciyes University,
38039 Kayseri,
Turkey
;
    'Mohamed, Shaaban K.'
;
Chemistry and Environmental Division,
Manchester Metropolitan University,
Manchester M1 5GD
England
Chemistry Department,
Faculty of Science,
Mini University,
61519 El-Minia,
Egypt
;
    'Abdelhamid, Antar A.'
;
Chemistry and Environmental Division,
Manchester Metropolitan University,
Manchester M1 5GD
England
;
    'Adel A. E. Marzouk'
;
Pharmaceutical Chemistry Department,
Faculty of Pharmacy,
Al Azhar University,
Egypt
;
data_I
_chemical_name_systematic
;\
14-Bromo-12-chloro-2,16-\
dioxapentacyclo[7.7.5.0^1,21^.0^3,8^.0^10,15^]henicosa-3(8),10,12,14-\
tetraene-7,20-dione
;
_chemical_name_common     ?
_chemical_formula_moiety     'C19 H16 Br Cl O4'
_chemical_formula_sum     'C19 H16 Br Cl O4'
_chemical_formula_structural     ?
_chemical_formula_iupac     'C19 H16 Br Cl O4'
_chemical_formula_weight     423.67
_chemical_melting_point     ?
_symmetry_cell_setting     monoclinic
_symmetry_space_group_name_H-M     'P 21/n'
_symmetry_space_group_name_Hall     '-P 2yn'
loop_
    _symmetry_equiv_pos_site_id
    _symmetry_equiv_pos_as_xyz
    1 x,y,z
    2 1/2-x,1/2+y,1/2-z
    3 -x,-y,-z
    4 1/2+x,1/2-y,1/2+z
_cell_length_a     10.2741(6)
_cell_length_b     10.2800(6)
_cell_length_c     15.8581(8)
_cell_angle_alpha     90
_cell_angle_beta     102.073(5)
_cell_angle_gamma     90
_cell_volume     1637.85(16)
_cell_formula_units_Z     4
_cell_measurement_reflns_used     2011
_cell_measurement_theta_min     2.96
_cell_measurement_theta_max     28.78
_cell_measurement_temperature     123(2)
_exptl_crystal_description     block
_exptl_crystal_colour     colourless
_exptl_crystal_size_max     0.25
_exptl_crystal_size_mid     0.20
_exptl_crystal_size_min     0.18
_exptl_crystal_size_rad     ?
_exptl_crystal_density_diffrn     1.718
_exptl_crystal_density_meas     ?
_exptl_crystal_density_method     'Not Measured'
_exptl_crystal_F_000     856
_exptl_absorpt_coefficient_mu     2.695
_exptl_absorpt_correction_type     multi-scan
_exptl_absorpt_process_details     '(CrysAlis PRO; Oxford Diffraction, 2010)'
_exptl_absorpt_correction_T_min     0.529
_exptl_absorpt_correction_T_max     0.616
_exptl_special_details
;
;
_diffrn_ambient_temperature     123(2)
_diffrn_radiation_type     MoK\a
_diffrn_radiation_wavelength     0.71073
_diffrn_radiation_source     'Enhance (Mo) X-ray Source'
_diffrn_radiation_monochromator     graphite
_diffrn_measurement_device_type     'Oxford Diffraction Xcalibur Eos'
_diffrn_measurement_method     '\w scans'
_diffrn_detector_area_resol_mean     16.0727
_diffrn_reflns_number     7243
_diffrn_reflns_av_R_equivalents     0.0417
_diffrn_reflns_av_sigmaI/netI     0.0775
_diffrn_reflns_theta_min     3.29
_diffrn_reflns_theta_max     27.00
_diffrn_reflns_theta_full     26.00
_diffrn_measured_fraction_theta_max     0.982
_diffrn_measured_fraction_theta_full     0.997
_diffrn_reflns_limit_h_min     -13
_diffrn_reflns_limit_h_max     13
_diffrn_reflns_limit_k_min     -11
_diffrn_reflns_limit_k_max     12
_diffrn_reflns_limit_l_min     -19
_diffrn_reflns_limit_l_max     20
_diffrn_reflns_reduction_process
;
;
_diffrn_standards_number     ?
_diffrn_standards_interval_count     ?
_diffrn_standards_interval_time     ?
_diffrn_standards_decay_%     ?
_refine_special_details
;
Refinement on <i>F</i>^2^ for ALL reflections except those flagged by the user
for potential systematic errors. Weighted <i>R</i>-factors <i>wR</i> and all
goodnesses of fit <i>S</i> are based on <i>F</i>^2^, conventional
<i>R</i>-factors <i>R</i> are based on <i>F</i>, with <i>F</i> set to zero for
negative <i>F</i>^2^. The observed criterion of <i>F</i>^2^ > \s(<i>F</i>^2^)
is used only for calculating -<i>R</i>-factor-obs <i>etc</i>. and is not
relevant to the choice of reflections for refinement. <i>R</i>-factors based
on <i>F</i>^2^ are statistically about twice as large as those based on
<i>F</i>, and <i>R</i>-factors based on ALL data will be even larger.
;
_reflns_number_total     3516
_reflns_number_gt     2547
_reflns_threshold_expression     I>2\s(I)
_refine_ls_structure_factor_coef     Fsqd
_refine_ls_matrix_type     full
_refine_ls_R_factor_all     0.0911
_refine_ls_R_factor_gt     0.0581
_refine_ls_wR_factor_gt     0.1190
_refine_ls_wR_factor_ref     0.1339
_refine_ls_goodness_of_fit_ref     1.044
_refine_ls_restrained_S_all     1.044
_refine_ls_number_reflns     3516
_refine_ls_number_parameters     226
_refine_ls_number_restraints     0
_refine_ls_number_constraints     ?
_refine_ls_hydrogen_treatment     constr
_refine_ls_weighting_scheme     calc
_refine_ls_weighting_details
         'calc w=1/[\s^2^(Fo^2^)+(0.0456P)^2^+3.8105P] where P=(Fo^2^+2Fc^2^)/3'
_atom_sites_solution_hydrogens     geom
_atom_sites_solution_primary     direct
_atom_sites_solution_secondary     difmap
_refine_ls_shift/su_max     0.000
_refine_ls_shift/su_mean     0.000
_refine_diff_density_max     0.792
_refine_diff_density_min     -0.732
_refine_ls_extinction_method     'none'
_refine_ls_abs_structure_details     ?
_refine_ls_abs_structure_Flack     .
loop_
    _atom_type_symbol
    _atom_type_description
    _atom_type_scat_dispersion_real
    _atom_type_scat_dispersion_imag
    _atom_type_scat_source
    C C 0.0033 0.0016 ' International Tables Vol C Tables 4.2.6.8 and 6.1.1.4'
    H H 0.0000 0.0000 ' International Tables Vol C Tables 4.2.6.8 and 6.1.1.4'
    Br Br -0.2901 2.4595
                        ' International Tables Vol C Tables 4.2.6.8 and 6.1.1.4'
    Cl Cl 0.1484 0.1585 ' International Tables Vol C Tables 4.2.6.8 and 6.1.1.4'
    O O 0.0106 0.0060 ' International Tables Vol C Tables 4.2.6.8 and 6.1.1.4'
_computing_data_collection     'CrysAlis PRO (Oxford Diffraction, 2010)'
_computing_cell_refinement     'CrysAlis PRO (Oxford Diffraction, 2010)'
_computing_data_reduction     'CrysAlis PRO (Oxford Diffraction, 2010)'
_computing_structure_solution     'SHELXS97 (Sheldrick, 2008)'
_computing_structure_refinement     'SHELXL97 (Sheldrick, 2008)'
_computing_molecular_graphics     'ORTEP-3 for Windows (Farrugia, 2012)'
_computing_publication_material
                                'WinGX (Farrugia, 2012) and PLATON (Spek, 2009)'
loop_
    _atom_site_type_symbol
    _atom_site_label
    _atom_site_fract_x
    _atom_site_fract_y
    _atom_site_fract_z
    _atom_site_U_iso_or_equiv
    _atom_site_thermal_displace_type
    _atom_site_calc_flag
    _atom_site_refinement_flags
    _atom_site_occupancy
    _atom_site_disorder_assembly
    _atom_site_disorder_group
    Br Br1 0.83070(5) 0.65176(6) 0.51190(3) 0.0317(2) Uani d . 1.000 . .
    Cl Cl1 0.48771(12) 0.24296(11) 0.40547(8) 0.0239(4) Uani d . 1.000 . .
    O O1 0.5310(3) 0.6514(3) 0.1626(2) 0.0248(11) Uani d . 1.000 . .
    O O2 0.4643(3) 0.9536(3) 0.37446(19) 0.0204(10) Uani d . 1.000 . .
    O O3 0.1281(3) 0.6340(4) 0.3173(2) 0.0309(12) Uani d . 1.000 . .
    O O4 0.6260(3) 0.7948(3) 0.3862(2) 0.0222(10) Uani d . 1.000 . .
    C C1 0.6710(4) 0.5856(5) 0.4453(3) 0.0192(14) Uani d . 1.000 . .
    C C2 0.6398(5) 0.4564(5) 0.4527(3) 0.0209(16) Uani d . 1.000 . .
    C C3 0.5230(5) 0.4094(4) 0.4018(3) 0.0180(14) Uani d . 1.000 . .
    C C4 0.4377(5) 0.4900(5) 0.3470(3) 0.0199(16) Uani d . 1.000 . .
    C C5 0.4683(5) 0.6205(4) 0.3418(3) 0.0174(14) Uani d . 1.000 . .
    C C6 0.5875(4) 0.6689(4) 0.3903(3) 0.0165(14) Uani d . 1.000 . .
    C C7 0.5465(4) 0.8852(5) 0.3268(3) 0.0186(14) Uani d . 1.000 . .
    C C8 0.6430(5) 0.9822(5) 0.3029(3) 0.0224(16) Uani d . 1.000 . .
    C C9 0.7320(5) 0.9167(5) 0.2502(3) 0.0258(17) Uani d . 1.000 . .
    C C10 0.6512(5) 0.8501(5) 0.1700(3) 0.0273(17) Uani d . 1.000 . .
    C C11 0.5501(5) 0.7597(5) 0.1918(3) 0.0188(14) Uani d . 1.000 . .
    C C12 0.4649(4) 0.8147(4) 0.2507(3) 0.0173(12) Uani d . 1.000 . .
    C C13 0.3782(4) 0.7170(5) 0.2854(3) 0.0189(14) Uani d . 1.000 . .
    C C14 0.2961(4) 0.7914(5) 0.3381(3) 0.0185(14) Uani d . 1.000 . .
    C C15 0.1663(5) 0.7408(5) 0.3456(3) 0.0218(14) Uani d . 1.000 . .
    C C16 0.0825(5) 0.8278(5) 0.3889(3) 0.0297(17) Uani d . 1.000 . .
    C C17 0.1648(5) 0.9056(5) 0.4622(3) 0.0293(17) Uani d . 1.000 . .
    C C18 0.2719(5) 0.9826(5) 0.4319(3) 0.0226(16) Uani d . 1.000 . .
    C C19 0.3432(5) 0.9016(5) 0.3786(3) 0.0185(14) Uani d . 1.000 . .
    H H2 0.69700 0.40090 0.49180 0.0250 Uiso c R 1.000 . .
    H H4 0.35780 0.45610 0.31280 0.0240 Uiso c R 1.000 . .
    H H8A 0.69840 1.01970 0.35590 0.0270 Uiso c R 1.000 . .
    H H8B 0.59310 1.05390 0.26900 0.0270 Uiso c R 1.000 . .
    H H9A 0.78860 0.85130 0.28640 0.0310 Uiso c R 1.000 . .
    H H9B 0.79120 0.98260 0.23250 0.0310 Uiso c R 1.000 . .
    H H10A 0.60600 0.91700 0.12930 0.0320 Uiso c R 1.000 . .
    H H10B 0.71220 0.80100 0.14090 0.0320 Uiso c R 1.000 . .
    H H12 0.40380 0.88020 0.21640 0.0210 Uiso c R 1.000 . .
    H H13 0.31860 0.67080 0.23660 0.0220 Uiso c R 1.000 . .
    H H16A 0.01760 0.77390 0.41160 0.0360 Uiso c R 1.000 . .
    H H16B 0.03170 0.88840 0.34570 0.0360 Uiso c R 1.000 . .
    H H17A 0.10610 0.96580 0.48570 0.0350 Uiso c R 1.000 . .
    H H17B 0.20660 0.84580 0.50900 0.0350 Uiso c R 1.000 . .
    H H18A 0.23100 1.05820 0.39760 0.0270 Uiso c R 1.000 . .
    H H18B 0.33640 1.01600 0.48260 0.0270 Uiso c R 1.000 . .
loop_
    _atom_site_aniso_label
    _atom_site_aniso_U_11
    _atom_site_aniso_U_22
    _atom_site_aniso_U_33
    _atom_site_aniso_U_12
    _atom_site_aniso_U_13
    _atom_site_aniso_U_23
    Br1 0.0228(3) 0.0413(4) 0.0276(3) -0.0031(2) -0.0026(2) 0.0050(3)
    Cl1 0.0344(7) 0.0103(6) 0.0300(6) -0.0019(5) 0.0134(5) -0.0010(5)
    O1 0.0262(19) 0.026(2) 0.0228(17) -0.0010(16) 0.0067(14) -0.0059(16)
    O2 0.0222(18) 0.0182(18) 0.0219(17) -0.0016(14) 0.0075(14) -0.0044(14)
    O3 0.024(2) 0.034(2) 0.036(2) -0.0078(17) 0.0092(16) -0.0022(18)
    O4 0.0228(18) 0.0182(18) 0.0230(17) -0.0041(14) -0.0012(14) 0.0016(14)
    C1 0.014(2) 0.025(3) 0.020(2) -0.002(2) 0.0066(19) -0.001(2)
    C2 0.024(3) 0.024(3) 0.018(2) 0.009(2) 0.012(2) 0.004(2)
    C3 0.026(3) 0.008(2) 0.023(2) 0.0001(19) 0.012(2) 0.0006(19)
    C4 0.020(3) 0.020(3) 0.023(2) -0.005(2) 0.012(2) -0.005(2)
    C5 0.020(2) 0.019(3) 0.016(2) 0.0013(19) 0.0102(19) -0.0002(19)
    C6 0.016(2) 0.018(3) 0.018(2) -0.0022(19) 0.0096(18) -0.003(2)
    C7 0.017(2) 0.016(3) 0.023(2) -0.0007(19) 0.005(2) 0.001(2)
    C8 0.020(3) 0.022(3) 0.024(2) -0.006(2) 0.002(2) -0.004(2)
    C9 0.019(3) 0.031(3) 0.029(3) -0.005(2) 0.009(2) -0.002(2)
    C10 0.028(3) 0.028(3) 0.026(3) -0.004(2) 0.006(2) -0.002(2)
    C11 0.018(2) 0.023(3) 0.014(2) 0.004(2) 0.0001(18) 0.000(2)
    C12 0.019(2) 0.016(2) 0.017(2) -0.0011(19) 0.0037(18) 0.0021(19)
    C13 0.020(2) 0.017(3) 0.019(2) -0.002(2) 0.0026(19) 0.0011(19)
    C14 0.020(2) 0.023(3) 0.013(2) 0.005(2) 0.0043(18) 0.003(2)
    C15 0.017(2) 0.027(3) 0.020(2) -0.002(2) 0.0009(19) 0.007(2)
    C16 0.015(3) 0.039(3) 0.037(3) 0.000(2) 0.010(2) 0.008(3)
    C17 0.031(3) 0.032(3) 0.028(3) 0.007(2) 0.013(2) 0.006(2)
    C18 0.024(3) 0.024(3) 0.022(2) 0.004(2) 0.010(2) 0.000(2)
    C19 0.018(2) 0.021(3) 0.017(2) 0.003(2) 0.0045(19) 0.005(2)
_geom_special_details
;
Bond distances, angles <i>etc</i>. have been calculated using the rounded
fractional coordinates. All su's are estimated from the variances of the
(full) variance-covariance matrix. The cell e.s.d.'s are taken into account in
the estimation of distances, angles and torsion angles
;
loop_
    _geom_bond_atom_site_label_1
    _geom_bond_atom_site_label_2
    _geom_bond_site_symmetry_1
    _geom_bond_site_symmetry_2
    _geom_bond_distance
    _geom_bond_publ_flag
    Br1 C1 . . 1.883(5) no
    Cl1 C3 . . 1.753(4) no
    O1 C11 . . 1.206(6) no
    O2 C7 . . 1.430(6) no
    O2 C19 . . 1.368(6) no
    O3 C15 . . 1.220(6) no
    O4 C6 . . 1.359(5) no
    O4 C7 . . 1.448(6) no
    C1 C2 . . 1.377(7) no
    C1 C6 . . 1.385(6) no
    C2 C3 . . 1.386(7) no
    C3 C4 . . 1.375(7) no
    C4 C5 . . 1.384(7) no
    C5 C6 . . 1.395(7) no
    C5 C13 . . 1.515(7) no
    C7 C8 . . 1.509(7) no
    C7 C12 . . 1.504(6) no
    C8 C9 . . 1.519(7) no
    C9 C10 . . 1.528(7) no
    C10 C11 . . 1.487(7) no
    C11 C12 . . 1.517(7) no
    C12 C13 . . 1.520(6) no
    C13 C14 . . 1.513(7) no
    C14 C15 . . 1.459(7) no
    C14 C19 . . 1.342(7) no
    C15 C16 . . 1.503(7) no
    C16 C17 . . 1.515(7) no
    C17 C18 . . 1.513(7) no
    C18 C19 . . 1.484(7) no
    C2 H2 . . 0.9500 no
    C4 H4 . . 0.9500 no
    C8 H8A . . 0.9900 no
    C8 H8B . . 0.9900 no
    C9 H9A . . 0.9900 no
    C9 H9B . . 0.9900 no
    C10 H10A . . 0.9900 no
    C10 H10B . . 0.9900 no
    C12 H12 . . 1.0000 no
    C13 H13 . . 1.0000 no
    C16 H16A . . 0.9900 no
    C16 H16B . . 0.9900 no
    C17 H17A . . 0.9900 no
    C17 H17B . . 0.9900 no
    C18 H18A . . 0.9900 no
    C18 H18B . . 0.9900 no
loop_
    _geom_angle_atom_site_label_1
    _geom_angle_atom_site_label_2
    _geom_angle_atom_site_label_3
    _geom_angle_site_symmetry_1
    _geom_angle_site_symmetry_2
    _geom_angle_site_symmetry_3
    _geom_angle
    _geom_angle_publ_flag
    C7 O2 C19 . . . 118.5(4) no
    C6 O4 C7 . . . 120.8(3) no
    Br1 C1 C2 . . . 119.5(4) no
    Br1 C1 C6 . . . 118.8(4) no
    C2 C1 C6 . . . 121.7(4) no
    C1 C2 C3 . . . 118.4(4) no
    Cl1 C3 C2 . . . 118.8(4) no
    Cl1 C3 C4 . . . 120.0(4) no
    C2 C3 C4 . . . 121.2(4) no
    C3 C4 C5 . . . 119.9(5) no
    C4 C5 C6 . . . 119.8(4) no
    C4 C5 C13 . . . 123.5(4) no
    C6 C5 C13 . . . 116.7(4) no
    O4 C6 C1 . . . 118.1(4) no
    O4 C6 C5 . . . 123.0(4) no
    C1 C6 C5 . . . 118.9(4) no
    O2 C7 O4 . . . 106.7(3) no
    O2 C7 C8 . . . 107.4(4) no
    O2 C7 C12 . . . 111.7(3) no
    O4 C7 C8 . . . 106.1(3) no
    O4 C7 C12 . . . 110.9(4) no
    C8 C7 C12 . . . 113.7(4) no
    C7 C8 C9 . . . 110.4(4) no
    C8 C9 C10 . . . 111.8(4) no
    C9 C10 C11 . . . 111.8(4) no
    O1 C11 C10 . . . 123.6(5) no
    O1 C11 C12 . . . 120.8(4) no
    C10 C11 C12 . . . 115.6(4) no
    C7 C12 C11 . . . 112.2(4) no
    C7 C12 C13 . . . 107.4(4) no
    C11 C12 C13 . . . 115.7(4) no
    C5 C13 C12 . . . 108.3(4) no
    C5 C13 C14 . . . 110.3(4) no
    C12 C13 C14 . . . 107.6(4) no
    C13 C14 C15 . . . 119.3(4) no
    C13 C14 C19 . . . 120.3(4) no
    C15 C14 C19 . . . 120.4(4) no
    O3 C15 C14 . . . 121.3(5) no
    O3 C15 C16 . . . 122.2(5) no
    C14 C15 C16 . . . 116.5(4) no
    C15 C16 C17 . . . 112.6(4) no
    C16 C17 C18 . . . 111.0(4) no
    C17 C18 C19 . . . 111.5(4) no
    O2 C19 C14 . . . 123.2(4) no
    O2 C19 C18 . . . 111.7(4) no
    C14 C19 C18 . . . 125.1(5) no
    C1 C2 H2 . . . 121.00 no
    C3 C2 H2 . . . 121.00 no
    C3 C4 H4 . . . 120.00 no
    C5 C4 H4 . . . 120.00 no
    C7 C8 H8A . . . 110.00 no
    C7 C8 H8B . . . 110.00 no
    C9 C8 H8A . . . 110.00 no
    C9 C8 H8B . . . 110.00 no
    H8A C8 H8B . . . 108.00 no
    C8 C9 H9A . . . 109.00 no
    C8 C9 H9B . . . 109.00 no
    C10 C9 H9A . . . 109.00 no
    C10 C9 H9B . . . 109.00 no
    H9A C9 H9B . . . 108.00 no
    C9 C10 H10A . . . 109.00 no
    C9 C10 H10B . . . 109.00 no
    C11 C10 H10A . . . 109.00 no
    C11 C10 H10B . . . 109.00 no
    H10A C10 H10B . . . 108.00 no
    C7 C12 H12 . . . 107.00 no
    C11 C12 H12 . . . 107.00 no
    C13 C12 H12 . . . 107.00 no
    C5 C13 H13 . . . 110.00 no
    C12 C13 H13 . . . 110.00 no
    C14 C13 H13 . . . 110.00 no
    C15 C16 H16A . . . 109.00 no
    C15 C16 H16B . . . 109.00 no
    C17 C16 H16A . . . 109.00 no
    C17 C16 H16B . . . 109.00 no
    H16A C16 H16B . . . 108.00 no
    C16 C17 H17A . . . 109.00 no
    C16 C17 H17B . . . 109.00 no
    C18 C17 H17A . . . 109.00 no
    C18 C17 H17B . . . 109.00 no
    H17A C17 H17B . . . 108.00 no
    C17 C18 H18A . . . 109.00 no
    C17 C18 H18B . . . 109.00 no
    C19 C18 H18A . . . 109.00 no
    C19 C18 H18B . . . 109.00 no
    H18A C18 H18B . . . 108.00 no
loop_
    _geom_torsion_atom_site_label_1
    _geom_torsion_atom_site_label_2
    _geom_torsion_atom_site_label_3
    _geom_torsion_atom_site_label_4
    _geom_torsion_site_symmetry_1
    _geom_torsion_site_symmetry_2
    _geom_torsion_site_symmetry_3
    _geom_torsion_site_symmetry_4
    _geom_torsion
    _geom_torsion_publ_flag
    C19 O2 C7 O4 . . . . -88.4(4) no
    C19 O2 C7 C8 . . . . 158.3(4) no
    C19 O2 C7 C12 . . . . 32.9(5) no
    C7 O2 C19 C14 . . . . -2.0(7) no
    C7 O2 C19 C18 . . . . 178.7(4) no
    C7 O4 C6 C1 . . . . 176.9(4) no
    C7 O4 C6 C5 . . . . -3.2(6) no
    C6 O4 C7 O2 . . . . 96.0(4) no
    C6 O4 C7 C8 . . . . -149.7(4) no
    C6 O4 C7 C12 . . . . -25.8(5) no
    Br1 C1 C2 C3 . . . . -178.8(4) no
    C6 C1 C2 C3 . . . . 1.6(7) no
    Br1 C1 C6 O4 . . . . 0.9(6) no
    Br1 C1 C6 C5 . . . . -179.1(3) no
    C2 C1 C6 O4 . . . . -179.5(4) no
    C2 C1 C6 C5 . . . . 0.5(7) no
    C1 C2 C3 Cl1 . . . . 175.9(4) no
    C1 C2 C3 C4 . . . . -2.0(7) no
    Cl1 C3 C4 C5 . . . . -177.6(4) no
    C2 C3 C4 C5 . . . . 0.3(8) no
    C3 C4 C5 C6 . . . . 1.9(7) no
    C3 C4 C5 C13 . . . . -178.0(4) no
    C4 C5 C6 O4 . . . . 177.7(4) no
    C4 C5 C6 C1 . . . . -2.3(7) no
    C13 C5 C6 O4 . . . . -2.4(7) no
    C13 C5 C6 C1 . . . . 177.6(4) no
    C4 C5 C13 C12 . . . . -144.7(5) no
    C4 C5 C13 C14 . . . . 97.8(5) no
    C6 C5 C13 C12 . . . . 35.4(6) no
    C6 C5 C13 C14 . . . . -82.2(5) no
    O2 C7 C8 C9 . . . . -178.8(4) no
    O4 C7 C8 C9 . . . . 67.5(5) no
    C12 C7 C8 C9 . . . . -54.7(5) no
    O2 C7 C12 C11 . . . . 171.0(4) no
    O2 C7 C12 C13 . . . . -60.8(5) no
    O4 C7 C12 C11 . . . . -70.2(5) no
    O4 C7 C12 C13 . . . . 58.0(4) no
    C8 C7 C12 C11 . . . . 49.2(5) no
    C8 C7 C12 C13 . . . . 177.4(4) no
    C7 C8 C9 C10 . . . . 55.9(5) no
    C8 C9 C10 C11 . . . . -53.0(6) no
    C9 C10 C11 O1 . . . . -134.8(5) no
    C9 C10 C11 C12 . . . . 48.4(6) no
    O1 C11 C12 C7 . . . . 136.7(5) no
    O1 C11 C12 C13 . . . . 13.0(6) no
    C10 C11 C12 C7 . . . . -46.4(5) no
    C10 C11 C12 C13 . . . . -170.0(4) no
    C7 C12 C13 C5 . . . . -62.3(5) no
    C7 C12 C13 C14 . . . . 57.0(4) no
    C11 C12 C13 C5 . . . . 63.8(5) no
    C11 C12 C13 C14 . . . . -176.9(4) no
    C5 C13 C14 C15 . . . . -90.3(5) no
    C5 C13 C14 C19 . . . . 88.6(6) no
    C12 C13 C14 C15 . . . . 151.7(4) no
    C12 C13 C14 C19 . . . . -29.4(6) no
    C13 C14 C15 O3 . . . . 7.1(7) no
    C13 C14 C15 C16 . . . . -172.2(4) no
    C19 C14 C15 O3 . . . . -171.9(5) no
    C19 C14 C15 C16 . . . . 8.8(7) no
    C13 C14 C19 O2 . . . . 0.7(7) no
    C13 C14 C19 C18 . . . . 180.0(4) no
    C15 C14 C19 O2 . . . . 179.7(4) no
    C15 C14 C19 C18 . . . . -1.1(8) no
    O3 C15 C16 C17 . . . . 144.8(5) no
    C14 C15 C16 C17 . . . . -35.9(6) no
    C15 C16 C17 C18 . . . . 54.9(6) no
    C16 C17 C18 C19 . . . . -46.2(6) no
    C17 C18 C19 O2 . . . . -160.1(4) no
    C17 C18 C19 C14 . . . . 20.5(7) no
loop_
    _geom_hbond_atom_site_label_D
    _geom_hbond_atom_site_label_H
    _geom_hbond_atom_site_label_A
    _geom_hbond_site_symmetry_A
    _geom_hbond_distance_DH
    _geom_hbond_distance_HA
    _geom_hbond_distance_DA
    _geom_hbond_angle_DHA
    _geom_hbond_publ_flag
    C8 H8B O3 2_555 0.99 2.53 3.407(6) 147 yes
    C9 H9B Cg3 2_655 0.99 2.89 3.731(5) 143 yes
_iucr_refine_instructions_details
;
TITL skm_445 in P 21/n
CELL  0.71073  10.2741  10.2800  15.8581   90.000  102.073   90.000
ZERR     4.00   0.0006   0.0006   0.0008    0.000    0.005    0.000
LATT   1
SYMM  1/2 - X, 1/2 + Y, 1/2 - Z
SFAC  CL   BR   O    C    H
UNIT  4    4    16   76   64
MERG   2
OMIT    -3.00  54.00
FMAP   2
PLAN   20
ACTA    52.00
LIST  4
BOND   $H
CONF
L.S.   13
TEMP  -150.00
WGHT    0.045600    3.810500
FVAR       1.56159
CL1   1    0.487712    0.242955    0.405468    11.00000    0.03436    0.01032 =
         0.03001   -0.00105    0.01343   -0.00187
BR1   2    0.830698    0.651760    0.511903    11.00000    0.02280    0.04133 =
         0.02764    0.00499   -0.00263   -0.00315
O1    3    0.531008    0.651409    0.162559    11.00000    0.02621    0.02621 =
         0.02280   -0.00595    0.00673   -0.00100
O2    3    0.464295    0.953628    0.374461    11.00000    0.02224    0.01824 =
         0.02187   -0.00435    0.00750   -0.00163
O3    3    0.128144    0.633967    0.317323    11.00000    0.02373    0.03444 =
         0.03555   -0.00216    0.00919   -0.00783
O4    3    0.626039    0.794815    0.386156    11.00000    0.02276    0.01819 =
         0.02303    0.00163   -0.00124   -0.00410
C1    4    0.671028    0.585602    0.445266    11.00000    0.01437    0.02471 =
         0.02021   -0.00080    0.00664   -0.00248
C2    4    0.639821    0.456424    0.452688    11.00000    0.02394    0.02442 =
         0.01846    0.00373    0.01166    0.00949
AFIX  43
H2    5    0.696981    0.400883    0.491755    11.00000   -1.20000
AFIX   0
C3    4    0.522962    0.409384    0.401768    11.00000    0.02564    0.00778 =
         0.02271    0.00056    0.01222    0.00013
C4    4    0.437678    0.489964    0.346996    11.00000    0.01979    0.01956 =
         0.02320   -0.00476    0.01200   -0.00527
AFIX  43
H4    5    0.357831    0.456126    0.312755    11.00000   -1.20000
AFIX   0
C5    4    0.468303    0.620542    0.341791    11.00000    0.02042    0.01853 =
         0.01596   -0.00018    0.01016    0.00133
C6    4    0.587486    0.668850    0.390288    11.00000    0.01620    0.01752 =
         0.01848   -0.00326    0.00965   -0.00216
C7    4    0.546524    0.885224    0.326825    11.00000    0.01713    0.01595 =
         0.02348    0.00086    0.00541   -0.00066
C8    4    0.643007    0.982157    0.302875    11.00000    0.02026    0.02245 =
         0.02403   -0.00371    0.00174   -0.00568
AFIX  23
H8A   5    0.698400    1.019728    0.355906    11.00000   -1.20000
H8B   5    0.593052    1.053880    0.269014    11.00000   -1.20000
AFIX   0
C9    4    0.731979    0.916714    0.250189    11.00000    0.01879    0.03092 =
         0.02918   -0.00159    0.00938   -0.00536
AFIX  23
H9A   5    0.788586    0.851344    0.286416    11.00000   -1.20000
H9B   5    0.791229    0.982620    0.232470    11.00000   -1.20000
AFIX   0
C10   4    0.651227    0.850090    0.169988    11.00000    0.02785    0.02792 =
         0.02577   -0.00229    0.00628   -0.00381
AFIX  23
H10A  5    0.605991    0.917035    0.129323    11.00000   -1.20000
H10B  5    0.712180    0.800968    0.140936    11.00000   -1.20000
AFIX   0
C11   4    0.550061    0.759665    0.191756    11.00000    0.01807    0.02270 =
         0.01389    0.00046    0.00010    0.00391
C12   4    0.464861    0.814659    0.250732    11.00000    0.01871    0.01572 =
         0.01681    0.00209    0.00366   -0.00106
AFIX  13
H12   5    0.403789    0.880152    0.216438    11.00000   -1.20000
AFIX   0
C13   4    0.378184    0.717045    0.285360    11.00000    0.01975    0.01695 =
         0.01861    0.00113    0.00263   -0.00167
AFIX  13
H13   5    0.318589    0.670824    0.236625    11.00000   -1.20000
AFIX   0
C14   4    0.296075    0.791390    0.338104    11.00000    0.01983    0.02342 =
         0.01329    0.00304    0.00429    0.00462
C15   4    0.166309    0.740830    0.345617    11.00000    0.01656    0.02706 =
         0.02036    0.00652    0.00094   -0.00222
C16   4    0.082461    0.827773    0.388924    11.00000    0.01504    0.03944 =
         0.03676    0.00818    0.01048   -0.00007
AFIX  23
H16A  5    0.017589    0.773930    0.411596    11.00000   -1.20000
H16B  5    0.031735    0.888401    0.345720    11.00000   -1.20000
AFIX   0
C17   4    0.164797    0.905567    0.462178    11.00000    0.03064    0.03192 =
         0.02829    0.00583    0.01306    0.00661
AFIX  23
H17A  5    0.106100    0.965837    0.485657    11.00000   -1.20000
H17B  5    0.206609    0.845775    0.508993    11.00000   -1.20000
AFIX   0
C18   4    0.271949    0.982618    0.431895    11.00000    0.02404    0.02443 =
         0.02158    0.00029    0.00988    0.00437
AFIX  23
H18A  5    0.231027    1.058197    0.397631    11.00000   -1.20000
H18B  5    0.336410    1.016016    0.482592    11.00000   -1.20000
AFIX   0
C19   4    0.343161    0.901642    0.378620    11.00000    0.01839    0.02103 =
         0.01663    0.00491    0.00451    0.00304
HKLF 4
REM  skm_445 in P 21/n
REM R1 =  0.0581 for   2547 Fo > 4sig(Fo)  and  0.0911 for all   3516 data
REM    226 parameters refined using      0 restraints
END
WGHT      0.0456      3.8105
REM Highest difference peak  0.792,  deepest hole -0.732,  1-sigma level  0.118
Q1    1   0.5209  0.2883  0.4063  11.00000  0.05    0.79
Q2    1   0.4652  0.2527  0.3706  11.00000  0.05    0.69
Q3    1   0.5193  0.2045  0.4139  11.00000  0.05    0.68
Q4    1   0.5092  0.2226  0.4307  11.00000  0.05    0.64
Q5    1   0.4386  0.2523  0.4119  11.00000  0.05    0.63
Q6    1   0.8714  0.5607  0.5303  11.00000  0.05    0.62
Q7    1   0.2597  1.0447  0.4072  11.00000  0.05    0.54
Q8    1   0.8418  0.6406  0.4478  11.00000  0.05    0.52
Q9    1   0.9207  0.6168  0.5067  11.00000  0.05    0.47
Q10   1   0.7379  0.6159  0.4487  11.00000  0.05    0.47
Q11   1   0.3142  0.4839  0.3228  11.00000  0.05    0.45
Q12   1   0.9068  0.7089  0.4900  11.00000  0.05    0.45
Q13   1   0.0880  0.8307  0.4324  11.00000  0.05    0.45
Q14   1   0.5220  0.8276  0.0274  11.00000  0.05    0.42
Q15   1   0.7892  0.5656  0.4951  11.00000  0.05    0.40
Q16   1   0.6982  0.8623  0.2125  11.00000  0.05    0.40
Q17   1   0.5645  0.9592  0.3014  11.00000  0.05    0.38
Q18   1   0.3642  0.4459  0.2948  11.00000  0.05    0.38
Q19   1   0.5419  0.7947  0.2476  11.00000  0.05    0.38
Q20   1   0.7603  0.7389  0.5478  11.00000  0.05    0.38
;
