# Supplementary material for: 14-Bromo-12-chloro-2,16-dioxa­penta­cyclo­[7.7.5.01,21.03,8.010,15]henicosa-3(8),10,12,14-tetra­ene-7,20-dione
Source: Acta Crystallogr Sect E Struct Rep Online. 2013 Apr 20;69(Pt 5):o769–70. doi: 10.1107/S1600536813010374 (PMC3648294; doi:10.1107/S1600536813010374)
Supplement: Supplementary file 2 [file e-69-0o769-Isup2.hkl]

# 
# h,k,l, Fc-squared, Fo-squared, sigma(Fo-squared) and status flag 
# 
data_I
_shelx_title ' skm_445 in P 21/n' 
_shelx_refln_list_code          4 
_shelx_F_calc_maximum      257.77 
_exptl_crystal_F_000       856.00 
_reflns_d_resolution_high  0.7828 
 
loop_ 
 _symmetry_equiv_pos_as_xyz 
 'x, y, z' 
 '-x+1/2, y+1/2, -z+1/2' 
 '-x, -y, -z' 
 'x-1/2, -y-1/2, z-1/2' 
 
_cell_length_a    10.2741 
_cell_length_b    10.2800 
_cell_length_c    15.8581 
_cell_angle_alpha  90.000 
_cell_angle_beta  102.073 
_cell_angle_gamma  90.000 
 
_shelx_F_squared_multiplier     1.000 
 
loop_ 
 _refln_index_h 
 _refln_index_k 
 _refln_index_l 
 _refln_F_squared_calc 
 _refln_F_squared_meas 
 _refln_F_squared_sigma 
 _refln_observed_status 
   2   0   0     1895.85     2416.55     97.91 o 
   4   0   0     1724.39     1471.67    184.86 o 
   6   0   0    19595.57    19849.68   1055.64 o 
   8   0   0      315.56      423.20     93.73 o 
  10   0   0     1711.84     1877.62    193.70 o 
  12   0   0      632.37      561.03    124.15 o 
   2   1   0      336.36      581.55     20.56 o 
   3   1   0     8940.02     8914.54    110.28 o 
   4   1   0    10210.36     9845.03    127.28 o 
   5   1   0      960.62      880.62     38.61 o 
   6   1   0      128.12      108.01     23.38 o 
   7   1   0      499.85      434.05     44.20 o 
   8   1   0      478.23      551.91     79.37 o 
   9   1   0      386.70      346.40     63.96 o 
  10   1   0     1079.13     1023.09    104.32 o 
  11   1   0       65.25      128.19     82.94 o 
  12   1   0       55.80        8.51     72.45 o 
   0   2   0     9229.29     9254.02    113.97 o 
   1   2   0     8140.72     8080.73     62.82 o 
   2   2   0     3236.07     3963.97     52.27 o 
   3   2   0        0.73        0.45      6.21 o 
   4   2   0        0.67       34.86     12.32 o 
   5   2   0     2360.00     2291.94     54.47 o 
   6   2   0     2160.94     1885.40    113.50 o 
   7   2   0     6774.61     6609.42    125.12 o 
   8   2   0        8.34       28.20     53.32 o 
   9   2   0     1105.15     1132.03    142.98 o 
  10   2   0      430.49      455.68    112.13 o 
  11   2   0     1446.20     1553.68    186.54 o 
  12   2   0      122.09       89.39     77.19 o 
   1   3   0     2222.48     1990.47     33.95 o 
   2   3   0      998.06     1067.47     26.48 o 
   3   3   0    16821.50    16826.38    142.09 o 
   4   3   0      316.41      434.59     21.31 o 
   5   3   0     1299.53     1284.73     41.21 o 
   6   3   0      459.02      474.56     29.71 o 
   7   3   0     1694.33     1651.03     78.48 o 
   8   3   0     1663.30     1810.11    122.05 o 
   9   3   0     2780.25     2814.95    190.02 o 
  10   3   0       13.09        9.96     49.81 o 
  11   3   0      206.27      375.76     79.07 o 
  12   3   0      118.69      212.93     75.96 o 
   0   4   0     3095.34     2630.62     71.01 o 
   1   4   0     1396.25     1174.14     29.30 o 
   2   4   0     2685.60     2746.86     59.12 o 
   3   4   0      100.89      102.66     13.20 o 
   4   4   0     3010.66     3158.99     68.57 o 
   5   4   0       34.58       63.61     13.93 o 
   6   4   0     1751.88     1680.53     48.08 o 
   7   4   0      990.48      982.70     87.86 o 
   8   4   0     1361.24     1375.74    125.89 o 
   9   4   0      205.68      121.58     72.19 o 
  10   4   0      515.98      490.45    204.72 o 
  11   4   0       94.38      227.70     70.52 o 
  12   4   0      491.80      360.77    115.58 o 
   1   5   0      672.62      694.60     32.38 o 
   2   5   0     1676.87     1696.71     81.12 o 
   3   5   0       28.28        7.75     14.20 o 
   4   5   0     5863.24     5568.73    121.36 o 
   5   5   0     2101.86     2161.72     70.25 o 
   6   5   0      508.25      510.95     33.61 o 
   7   5   0      282.35      271.51     43.52 o 
   8   5   0     2608.20     2655.89    157.32 o 
   9   5   0        2.62       13.77     47.89 o 
  10   5   0     1466.53     1445.08    132.72 o 
  11   5   0        7.32      125.96    200.01 o 
   0   6   0      878.92      546.10     74.67 o 
   1   6   0     1295.89     1224.91     51.42 o 
   2   6   0     2312.78     2292.66     83.97 o 
   3   6   0        0.10       14.81     20.61 o 
   4   6   0     3299.21     3182.70    103.45 o 
   5   6   0     4552.88     4309.03    151.49 o 
   6   6   0       28.57       68.02     29.68 o 
   7   6   0       42.94       77.80     31.12 o 
   8   6   0     1193.57     1492.37    174.47 o 
   9   6   0        2.33       37.88     73.87 o 
  10   6   0       77.10      144.34    129.00 o 
  11   6   0      360.25      489.32     93.57 o 
   1   7   0       16.92       11.00     15.28 o 
   2   7   0      765.12      777.74     53.11 o 
   3   7   0     7668.60     7900.95    261.11 o 
   4   7   0      420.36      475.19     46.82 o 
   5   7   0      110.69      106.27     52.01 o 
   6   7   0     1000.75      936.15     77.52 o 
   7   7   0     1039.78     1051.38     83.25 o 
   8   7   0     1059.61      953.11    147.94 o 
   9   7   0      926.57     1295.53    175.12 o 
  10   7   0        9.58       58.17     61.29 o 
   0   8   0     2278.77     2341.43    170.05 o 
   1   8   0     2001.96     2087.27     77.40 o 
   2   8   0      582.52      468.68     58.81 o 
   3   8   0      520.23      558.91     51.50 o 
   4   8   0      252.00      271.79     41.97 o 
   5   8   0      293.37      231.45     47.78 o 
   6   8   0     1011.69      982.35     85.57 o 
   7   8   0      882.10      970.83    141.15 o 
   8   8   0       34.59       25.57     69.58 o 
   9   8   0       27.57       70.78     62.57 o 
  10   8   0      115.61       46.24     51.05 o 
   1   9   0       10.73       -1.47     21.52 o 
   2   9   0      119.37      107.50     45.07 o 
   3   9   0      290.96      386.53     58.49 o 
   4   9   0     1730.13     1631.31     89.84 o 
   5   9   0      161.37      264.85     56.45 o 
   6   9   0      136.32      192.64     56.53 o 
   7   9   0       25.32       88.63     81.90 o 
   8   9   0       87.05       97.17     79.06 o 
   9   9   0      427.37      242.03     98.13 o 
   0  10   0     1938.13     2119.66    184.11 o 
   1  10   0      359.40      307.92     71.22 o 
   2  10   0      193.85      169.43     63.06 o 
   3  10   0      849.33      788.31     82.51 o 
   4  10   0       31.63       66.76     43.62 o 
   5  10   0      129.15      255.39    111.19 o 
   6  10   0     1500.14     1534.30    119.69 o 
   7  10   0      179.41       87.25     79.39 o 
   8  10   0       10.75       10.46     60.29 o 
   1  11   0      862.81      757.95     87.78 o 
   2  11   0       57.69      100.83     48.18 o 
   3  11   0        3.11       14.90     55.70 o 
   4  11   0      431.84      731.06    122.02 o 
   5  11   0      190.60      251.50     60.91 o 
   6  11   0      287.60      285.89     87.37 o 
   7  11   0       37.68      205.58     94.63 o 
   0  12   0      929.81     1088.11    153.86 o 
   1  12   0       18.78       30.89     71.45 o 
   2  12   0      104.76      -31.40     64.65 o 
   3  12   0       15.93       80.97     79.52 o 
   4  12   0      281.23      222.08     87.10 o 
 -11   0   1      442.92      544.54    123.27 o 
  -9   0   1     4667.52     4738.63    274.88 o 
  -7   0   1      143.77      157.07     23.19 o 
  -5   0   1      332.06      227.77     52.82 o 
  -3   0   1    27289.18    29245.56    609.13 o 
   3   0   1    14853.34    15107.59    175.53 o 
   5   0   1      102.18       37.16     19.77 o 
   7   0   1      674.74      662.56    102.11 o 
   9   0   1     4743.79     4838.97    289.33 o 
  11   0   1     1564.15     1776.34    203.99 o 
 -12   1   1       75.01      -10.08     70.78 o 
 -11   1   1     1484.02     1446.26    177.54 o 
 -10   1   1      124.77      185.07     71.51 o 
  -9   1   1      369.89      388.60     64.02 o 
  -8   1   1      958.99      828.15     35.55 o 
  -7   1   1      641.75      563.60     36.62 o 
  -6   1   1     1709.67     1657.46     62.72 o 
  -5   1   1     3168.40     2980.29     75.74 o 
  -4   1   1     1997.39     2096.14     63.10 o 
  -3   1   1      608.86      873.96    116.60 o 
  -2   1   1      217.55      117.62     15.14 o 
   1   1   1      683.72      821.79     19.51 o 
   2   1   1      837.45      936.35     22.53 o 
   3   1   1      204.64      224.25     12.52 o 
   4   1   1     2850.30     2981.06     79.58 o 
   5   1   1     2875.99     2808.83    136.78 o 
   6   1   1     3060.59     2941.42     83.57 o 
   7   1   1     3182.37     3024.60    106.22 o 
   8   1   1      110.45      109.74     48.65 o 
   9   1   1       49.26      139.26     58.58 o 
  10   1   1       13.99       34.04     60.55 o 
  11   1   1       31.67       57.62     82.13 o 
  12   1   1     1049.73     1316.34    191.47 o 
 -12   2   1      153.88       45.45     56.16 o 
 -11   2   1      256.96      191.68     74.13 o 
 -10   2   1     1796.18     1714.69    180.49 o 
  -9   2   1     2331.38     2214.84    188.78 o 
  -8   2   1     1788.75     1678.46    157.19 o 
  -7   2   1      179.79      155.53     19.45 o 
  -6   2   1      450.26      438.03     26.06 o 
  -5   2   1     1472.72     1447.02     65.29 o 
  -4   2   1     1972.55     1667.44     58.33 o 
  -3   2   1     2663.73     3067.88     50.45 o 
  -2   2   1     5366.30     4851.55     62.51 o 
  -1   2   1       81.29      178.49     10.02 o 
   0   2   1     4867.56     5303.46     54.69 o 
   1   2   1     4384.32     4015.52     42.03 o 
   2   2   1    13324.64    13303.16    116.28 o 
   3   2   1     7082.79     7379.88     79.21 o 
   4   2   1     3902.12     3563.78     56.40 o 
   5   2   1      186.44      245.66     23.74 o 
   6   2   1      148.48      117.90     34.27 o 
   7   2   1       39.18       72.64     24.89 o 
   8   2   1     3889.22     3728.11    245.12 o 
   9   2   1     1306.76     1377.88    168.27 o 
  10   2   1      245.12      443.95    117.20 o 
  11   2   1       10.84       12.00     84.10 o 
  12   2   1       50.16      128.60     92.85 o 
 -12   3   1      698.11      785.85    153.13 o 
 -11   3   1      287.39      333.93    141.63 o 
 -10   3   1      142.77      195.68     62.43 o 
  -9   3   1     1390.39     1346.65    113.26 o 
  -8   3   1     1326.92     1244.04     80.24 o 
  -7   3   1      188.79      215.37     24.76 o 
  -6   3   1     3076.45     2911.94     77.18 o 
  -5   3   1      295.01      294.78     22.36 o 
  -4   3   1     1057.63      984.84     33.68 o 
  -3   3   1       13.44       23.73     10.50 o 
  -2   3   1     8699.10     8720.25     83.66 o 
  -1   3   1      784.53      989.51     27.70 o 
   0   3   1    10167.27     9722.57     88.58 o 
   1   3   1      868.79     1063.73     25.16 o 
   2   3   1     2550.67     2148.51     40.13 o 
   3   3   1     3658.74     4202.82     59.66 o 
   4   3   1     1059.04     1058.19     29.42 o 
   5   3   1     3932.10     4376.86     98.43 o 
   6   3   1     5075.46     4904.47    141.82 o 
   7   3   1       21.10      -58.02     70.69 o 
   8   3   1      543.36      613.20    114.39 o 
   9   3   1      498.24      287.39     85.97 o 
  10   3   1      286.94      288.59    102.07 o 
  11   3   1      730.67      647.46     94.93 o 
  12   3   1      985.57     1122.38    138.37 o 
 -12   4   1       35.06       20.30     61.96 o 
 -11   4   1      343.79      328.97     81.93 o 
 -10   4   1      236.94      303.93     70.49 o 
  -9   4   1      188.78      346.70     72.21 o 
  -8   4   1      218.34      337.32     68.13 o 
  -7   4   1     2661.29     2710.23    101.61 o 
  -6   4   1      130.99      127.63     26.78 o 
  -5   4   1     7243.38     7394.74    127.66 o 
  -4   4   1     1943.75     1724.77     49.53 o 
  -3   4   1     4047.11     3745.87     72.10 o 
  -2   4   1     1411.60     1149.87     33.75 o 
  -1   4   1     9117.72    10206.70     96.69 o 
   0   4   1     1044.82     1144.48     32.71 o 
   1   4   1     6355.12     6762.17     76.97 o 
   2   4   1     5248.96     4931.48     71.46 o 
   3   4   1     2935.46     2891.23     59.23 o 
   4   4   1      505.95      564.96     28.42 o 
   5   4   1      142.92      175.14     17.34 o 
   6   4   1      107.15       76.04     11.58 o 
   7   4   1      499.57      559.21    137.77 o 
   8   4   1     1622.24     1597.80    122.10 o 
   9   4   1      300.97      492.80    102.23 o 
  10   4   1      617.26      688.88     93.60 o 
  11   4   1       64.04      141.56     61.18 o 
  12   4   1       38.57      164.53     94.77 o 
 -11   5   1      299.52      371.68     80.05 o 
 -10   5   1      168.07      167.19     65.15 o 
  -9   5   1      409.75      603.12     87.28 o 
  -8   5   1      192.55      283.36     85.41 o 
  -7   5   1     3331.57     3622.02    190.71 o 
  -6   5   1     1823.80     1790.29     63.61 o 
  -5   5   1      733.93      715.44     42.34 o 
  -4   5   1      262.57      276.22     23.91 o 
  -3   5   1      298.44      354.89     26.56 o 
  -2   5   1      470.88      688.82     43.88 o 
  -1   5   1    12172.02    12362.12    146.48 o 
   0   5   1      931.52     1110.46     51.58 o 
   1   5   1     2083.98     1774.01     47.51 o 
   2   5   1     1168.34     1186.38     45.36 o 
   3   5   1     1099.17     1206.25     56.86 o 
   4   5   1       92.95       85.55     16.37 o 
   5   5   1     6908.00     6723.50    114.98 o 
   6   5   1     1294.74     1259.10     49.47 o 
   7   5   1      604.49      723.71    116.68 o 
   8   5   1      398.55      342.18     71.61 o 
   9   5   1       24.99       36.24     46.78 o 
  10   5   1       14.75       12.35     48.39 o 
  11   5   1     1758.21     1553.36    140.74 o 
 -11   6   1      704.34      914.46    116.50 o 
 -10   6   1      149.40      184.75    112.95 o 
  -9   6   1      170.08      323.88    227.06 o 
  -8   6   1      317.94      451.30    103.77 o 
  -7   6   1     1996.42     1974.12    138.93 o 
  -6   6   1     1616.34     1572.94     94.40 o 
  -5   6   1      978.55      997.40    119.55 o 
  -4   6   1      407.19      390.49     74.96 o 
  -3   6   1      300.49      240.09     29.58 o 
  -2   6   1       50.19       61.69     24.17 o 
  -1   6   1     4817.71     4970.03    100.40 o 
   0   6   1     1363.97     1570.94     84.45 o 
   1   6   1     4395.65     4309.09     89.66 o 
   2   6   1      897.68      890.16     42.49 o 
   3   6   1      713.59      700.46     63.03 o 
   4   6   1      145.54      125.66     27.90 o 
   5   6   1     6167.83     6218.88    149.69 o 
   6   6   1     1303.68     1346.66     84.18 o 
   7   6   1     1157.24     1365.26    159.41 o 
   8   6   1      410.72      493.00    111.45 o 
   9   6   1      963.53     1143.27    199.12 o 
  10   6   1      413.83      498.91     89.90 o 
  11   6   1      336.76      480.55     90.74 o 
 -10   7   1      252.42      395.13     86.18 o 
  -9   7   1        2.97       44.66     69.25 o 
  -8   7   1       10.96       49.12     63.05 o 
  -7   7   1      916.70      862.23     77.39 o 
  -6   7   1     3722.04     3750.57    207.31 o 
  -5   7   1      145.47      166.31     39.74 o 
  -4   7   1      755.98      743.63     68.95 o 
  -3   7   1       53.75       97.02     29.64 o 
  -2   7   1      721.98      599.35     48.50 o 
  -1   7   1     2368.90     2222.26     69.36 o 
   0   7   1     4800.09     4836.35    161.18 o 
   1   7   1       33.40       18.62     19.88 o 
   2   7   1      160.76      158.04     29.89 o 
   3   7   1       98.99      141.86     31.10 o 
   4   7   1      836.62      725.25     55.35 o 
   5   7   1     2558.00     2546.94    101.24 o 
   6   7   1      845.56      903.50    128.91 o 
   7   7   1      120.80      161.97     68.93 o 
   8   7   1      735.16      607.33    123.15 o 
   9   7   1      388.19      345.43    106.93 o 
  10   7   1        5.05       -6.66     56.70 o 
 -10   8   1     1301.53     1700.32    156.40 o 
  -9   8   1      268.74      349.13    113.80 o 
  -8   8   1      621.47      477.90    117.80 o 
  -7   8   1      113.51      168.92     82.60 o 
  -6   8   1       96.94       92.23     42.64 o 
  -5   8   1       35.66       32.24     30.56 o 
  -4   8   1     3913.48     3966.71    254.02 o 
  -3   8   1     1632.37     1732.81    107.01 o 
  -2   8   1     1226.08     1088.81     92.97 o 
  -1   8   1      288.64      267.65     27.39 o 
   0   8   1        0.49       37.44     30.05 o 
   1   8   1        4.45       44.52     20.09 o 
   2   8   1     1301.33     1308.50     57.28 o 
   3   8   1     1630.44     1581.36     82.36 o 
   4   8   1     1869.16     1852.04     90.81 o 
   5   8   1      632.46      601.85     57.96 o 
   6   8   1      127.42       52.34     34.46 o 
   7   8   1       17.78       -9.78     59.46 o 
   8   8   1      471.17      742.66    140.85 o 
   9   8   1      145.61      238.39     86.31 o 
  10   8   1      856.96      953.13    125.46 o 
  -9   9   1      151.91      261.30     90.95 o 
  -8   9   1      142.19      172.15     73.19 o 
  -7   9   1      467.41      564.44     74.66 o 
  -6   9   1      482.28      530.05     70.44 o 
  -5   9   1      323.04      285.91     56.89 o 
  -4   9   1     1630.79     1556.89    110.29 o 
  -3   9   1       42.07       94.70     54.92 o 
  -2   9   1     1495.65     1421.13    102.14 o 
  -1   9   1       53.34      104.36     41.60 o 
   0   9   1     1586.66     1714.17     67.61 o 
   1   9   1      832.37      836.55     55.27 o 
   2   9   1       45.49       18.30     36.18 o 
   3   9   1       34.00       61.27     31.20 o 
   4   9   1       70.15       81.54     63.68 o 
   5   9   1       57.19      117.22     38.91 o 
   6   9   1     1159.40     1356.50    163.59 o 
   7   9   1     1084.23     1049.50    147.70 o 
   8   9   1       45.02      -12.80     61.70 o 
   9   9   1      112.41       33.57     70.91 o 
  -8  10   1       26.05      174.79    102.97 o 
  -7  10   1        1.22      -16.58     62.08 o 
  -6  10   1      204.49      171.43     54.01 o 
  -5  10   1       67.44      159.25     51.81 o 
  -4  10   1        1.43       47.10     61.23 o 
  -3  10   1     2762.61     2734.94    208.04 o 
  -2  10   1       20.73      110.81     66.12 o 
  -1  10   1      141.75      187.60     53.89 o 
   0  10   1       70.17      102.31     51.34 o 
   1  10   1      131.85      242.79     52.97 o 
   2  10   1       71.64      -18.87     66.63 o 
   3  10   1     2840.81     3090.49    158.19 o 
   4  10   1      121.17      164.45     40.09 o 
   5  10   1       32.91       77.33     64.73 o 
   6  10   1        1.70       82.53     66.34 o 
   7  10   1        2.50       58.58     67.46 o 
   8  10   1      291.96      324.59    106.15 o 
  -7  11   1       86.27       51.00     78.37 o 
  -6  11   1       35.25       45.73     47.94 o 
  -5  11   1      303.36      268.84     78.31 o 
  -4  11   1      633.73      688.75    117.39 o 
  -3  11   1      118.10      200.79     82.61 o 
  -2  11   1      718.57      801.76    124.81 o 
  -1  11   1       60.07      140.34     69.55 o 
   0  11   1       24.99       45.22     60.86 o 
   1  11   1     1603.96     1882.54    157.28 o 
   2  11   1      623.20      546.57     76.03 o 
   3  11   1       19.97       31.62     43.97 o 
   5  11   1       11.82      108.06     79.35 o 
   6  11   1       55.40       77.33     54.59 o 
  -5  12   1        1.50       87.15     73.29 o 
  -4  12   1      345.09      462.85    107.75 o 
  -3  12   1      618.58      766.75    139.94 o 
  -2  12   1        8.83       45.03     60.12 o 
  -1  12   1        0.34       20.82     75.97 o 
   0  12   1      600.10      410.61     95.44 o 
   1  12   1       90.54       65.26     80.85 o 
   2  12   1      615.61      764.66    137.56 o 
   3  12   1      516.67      516.92    109.28 o 
 -12   0   2     3501.01     3359.15    270.64 o 
 -10   0   2      983.79      737.41    119.61 o 
  -8   0   2      318.52      241.76     28.78 o 
  -6   0   2    30618.14    30750.61    655.76 o 
  -4   0   2       26.76       95.55     33.28 o 
  -2   0   2    21605.18    20898.34    243.56 o 
   2   0   2     1281.38     1474.75     33.07 o 
   4   0   2     6257.87     6503.69    418.09 o 
   6   0   2      750.80      587.61     33.16 o 
   8   0   2     2513.33     2420.93    201.78 o 
  10   0   2      744.70      522.03    115.16 o 
  12   0   2     2388.40     2608.60    264.77 o 
 -13   1   2      112.89       69.14     80.38 o 
 -12   1   2        2.27       54.08     63.87 o 
 -11   1   2      323.51      242.27     84.73 o 
 -10   1   2     1039.23     1078.34    140.76 o 
  -9   1   2      636.58      550.95     68.46 o 
  -8   1   2     2639.90     2651.28     84.63 o 
  -7   1   2        8.38       12.07      8.59 o 
  -6   1   2     1679.08     1707.32     55.07 o 
  -5   1   2     1073.81      985.55     39.16 o 
  -4   1   2      401.67      678.09     31.59 o 
  -3   1   2      967.70      868.83     33.03 o 
  -2   1   2    18437.48    20526.93    218.86 o 
  -1   1   2      273.24      255.45     14.17 o 
   0   1   2     2227.04     1979.84     73.21 o 
   1   1   2     2331.19     2803.26     47.93 o 
   2   1   2      175.44       85.33     12.61 o 
   3   1   2       56.33      108.95      8.99 o 
   4   1   2    21466.42    21441.29    212.17 o 
   5   1   2      746.47      692.71     48.99 o 
   6   1   2      868.73      954.60     65.25 o 
   7   1   2        6.78       -1.49     14.48 o 
   8   1   2      946.47      954.00     91.75 o 
   9   1   2      471.38      422.71     73.22 o 
  10   1   2     1540.20     1569.69    128.58 o 
  11   1   2      441.19      407.74    100.16 o 
  12   1   2      164.67       47.33     86.27 o 
 -12   2   2      832.90      955.19    113.89 o 
 -11   2   2      164.80      221.13    168.54 o 
 -10   2   2      485.51      585.81     82.22 o 
  -9   2   2      179.01      155.96     87.67 o 
  -8   2   2      121.04      122.14     20.83 o 
  -7   2   2     1551.03     1400.79     64.87 o 
  -6   2   2     1269.89     1183.22     37.25 o 
  -5   2   2     9124.12     9467.39    168.07 o 
  -4   2   2       37.36       48.08     16.84 o 
  -3   2   2     1085.88     1071.20     33.17 o 
  -2   2   2      597.48      415.03     21.27 o 
  -1   2   2    17734.83    18246.40    175.03 o 
   0   2   2       63.78      137.19     11.64 o 
   1   2   2    33976.70    34703.61    234.24 o 
   2   2   2      479.73      548.08     20.68 o 
   3   2   2      195.13      210.81     14.25 o 
   4   2   2      142.24      151.27     24.63 o 
   5   2   2     5776.59     5697.37    108.94 o 
   6   2   2       55.21       53.34     29.63 o 
   7   2   2     3948.72     3877.03    130.32 o 
   8   2   2      289.25      281.74     81.71 o 
   9   2   2       12.12       93.83     77.10 o 
  10   2   2      165.08      156.25     95.00 o 
  11   2   2     3439.25     3377.60    284.10 o 
  12   2   2       78.18       72.60     91.85 o 
 -12   3   2       42.52        3.70    127.35 o 
 -11   3   2       95.75      212.09     63.02 o 
 -10   3   2      488.43      413.53     75.42 o 
  -9   3   2     5101.77     5160.47    211.97 o 
  -8   3   2       27.21       38.11     17.60 o 
  -7   3   2      649.82      638.41     43.32 o 
  -6   3   2      684.29      846.85     57.60 o 
  -5   3   2     1576.56     1201.36    117.11 o 
  -4   3   2     3777.42     4131.97     79.98 o 
  -3   3   2     7905.53     7407.65    104.45 o 
  -2   3   2      465.53      565.24     24.85 o 
  -1   3   2      617.14      630.63     23.13 o 
   0   3   2     3043.17     3503.92     66.15 o 
   1   3   2     2357.66     2039.41     42.78 o 
   2   3   2    10683.23    12016.20    115.13 o 
   3   3   2     7577.12     7236.70     94.40 o 
   4   3   2     1105.58     1285.52     52.01 o 
   5   3   2     1317.23     1053.25    168.82 o 
   6   3   2      433.55      399.28     86.91 o 
   7   3   2     2550.69     2506.78    201.77 o 
   8   3   2      187.34      250.11     85.83 o 
   9   3   2      238.70      240.23     78.70 o 
  10   3   2       92.07       43.82     88.30 o 
  11   3   2     1303.69     1331.94    193.10 o 
  12   3   2        1.50      224.51    103.87 o 
 -12   4   2      338.45      325.15    131.61 o 
 -11   4   2      165.62       56.13    103.64 o 
 -10   4   2      365.70      443.48    169.14 o 
  -9   4   2      316.32      271.50     60.53 o 
  -8   4   2     1428.94     1455.64     69.04 o 
  -7   4   2      333.22      336.07    100.54 o 
  -6   4   2      347.80      305.49     40.09 o 
  -5   4   2     2659.78     2596.46     75.07 o 
  -4   4   2     7697.14     8387.78    207.00 o 
  -3   4   2     1204.23     1293.58     41.53 o 
  -2   4   2     6260.44     6827.63    144.90 o 
  -1   4   2     7301.21     7654.73    111.12 o 
   0   4   2     2870.72     2947.53     58.66 o 
   1   4   2       74.47      137.38     13.22 o 
   2   4   2     1103.35     1040.81     35.20 o 
   3   4   2       20.15       24.11     16.69 o 
   4   4   2      503.72      498.96     34.95 o 
   5   4   2     2736.36     2593.47     69.45 o 
   6   4   2     6002.40     6129.55    175.89 o 
   7   4   2      366.39      404.79     67.69 o 
   8   4   2     1835.80     1857.00    133.53 o 
   9   4   2        0.97       -3.84     43.97 o 
  10   4   2       93.86      288.64    119.63 o 
  11   4   2      242.79      497.08     93.28 o 
 -12   5   2      155.51      -18.29     88.29 o 
 -11   5   2       98.71       25.11     47.76 o 
 -10   5   2     2347.59     2507.01    166.47 o 
  -9   5   2       43.76        9.47     42.29 o 
  -8   5   2      569.22      625.17     77.71 o 
  -7   5   2        4.62       24.95     51.28 o 
  -6   5   2      165.73      152.31     22.99 o 
  -5   5   2     1896.45     1883.10     69.69 o 
  -4   5   2     6272.69     5901.06    104.68 o 
  -3   5   2     1340.26     1273.94     49.63 o 
  -2   5   2      356.35      172.30     33.67 o 
  -1   5   2        1.01        4.63     30.03 o 
   0   5   2      198.37      339.97     29.30 o 
   1   5   2      802.59      755.91     31.92 o 
   2   5   2    13548.95    13753.09    175.71 o 
   3   5   2      138.35      116.45     24.77 o 
   4   5   2     1824.34     1699.24     96.24 o 
   5   5   2      826.20      793.83     43.90 o 
   6   5   2      212.66      214.61     42.49 o 
   7   5   2        4.87      -11.28     50.79 o 
   8   5   2     3085.75     3140.48    173.83 o 
   9   5   2      157.95       95.45    124.35 o 
  10   5   2      198.01      381.59     80.74 o 
  11   5   2       32.85      131.62    216.28 o 
 -11   6   2      341.79      146.45     65.92 o 
 -10   6   2      117.08      127.03     59.96 o 
  -9   6   2        3.62        3.24     55.08 o 
  -8   6   2      491.82      541.06     75.57 o 
  -7   6   2      961.58      914.68     75.24 o 
  -6   6   2      452.54      536.71     58.43 o 
  -5   6   2      542.34      628.08     62.44 o 
  -4   6   2     1124.66     1163.88     54.80 o 
  -3   6   2      235.59      244.28     41.93 o 
  -2   6   2     4503.74     4448.25    147.24 o 
  -1   6   2     2858.19     2927.07     98.50 o 
   0   6   2     1001.27      923.68     56.56 o 
   1   6   2     1083.57     1092.03     45.92 o 
   2   6   2     1396.39     1408.38     53.86 o 
   3   6   2      957.28      958.71     54.76 o 
   4   6   2      101.52       84.93     33.68 o 
   5   6   2     1027.29     1216.77     86.47 o 
   6   6   2       61.63      124.69    157.46 o 
   7   6   2      912.85      770.66    119.79 o 
   8   6   2      746.16      635.81    120.09 o 
   9   6   2       86.25      294.40     76.38 o 
  10   6   2       49.94      115.67     66.38 o 
  11   6   2       18.89      -72.20     86.50 o 
 -11   7   2       80.98      -80.22     98.61 o 
 -10   7   2     1024.81     1094.73    122.52 o 
  -9   7   2     1964.14     2156.58    228.83 o 
  -8   7   2        6.31      -67.76     73.57 o 
  -7   7   2     1137.34     1078.80     87.59 o 
  -6   7   2        1.59       29.10     55.92 o 
  -5   7   2      828.00      814.25     75.77 o 
  -4   7   2     4326.57     4373.05    163.85 o 
  -3   7   2     3283.54     3255.98    136.40 o 
  -2   7   2      480.70      578.73     84.46 o 
  -1   7   2      163.29      169.34     56.94 o 
   0   7   2      536.90      555.55     59.22 o 
   1   7   2     1919.95     1948.58     75.72 o 
   2   7   2     4000.43     4037.93     97.58 o 
   3   7   2     1180.60     1178.04     82.53 o 
   4   7   2        2.61      -14.15     31.24 o 
   5   7   2     3598.88     3445.23    152.33 o 
   6   7   2      233.85      260.68     53.90 o 
   7   7   2      906.56      821.50    131.79 o 
   8   7   2      908.21      830.93    141.29 o 
   9   7   2      708.80      885.75    112.54 o 
  10   7   2       98.50       53.59     56.42 o 
 -10   8   2      147.83       37.59     75.11 o 
  -9   8   2      175.42      241.82    100.42 o 
  -8   8   2       23.90       12.67     67.54 o 
  -7   8   2      431.38      530.22     67.01 o 
  -6   8   2      481.87      515.94     67.61 o 
  -5   8   2     1600.95     1732.10    110.85 o 
  -4   8   2     1347.53     1340.77     99.36 o 
  -3   8   2     1301.02     1349.00     93.93 o 
  -2   8   2       60.45       86.05     46.76 o 
  -1   8   2      744.24      773.93    103.78 o 
   0   8   2       28.05       22.66     12.74 o 
   1   8   2     1800.27     1797.61     77.63 o 
   2   8   2      196.52      198.34     28.11 o 
   3   8   2      403.82      350.97     42.74 o 
   4   8   2       10.82       48.85     53.51 o 
   5   8   2      571.97      710.42    102.48 o 
   6   8   2        2.12       62.96     47.11 o 
   7   8   2      795.36      947.04    147.77 o 
   8   8   2        1.79       64.36     56.25 o 
   9   8   2       14.76       71.00     75.46 o 
  -9   9   2      458.97      405.22    123.49 o 
  -8   9   2      909.54      862.61    156.06 o 
  -7   9   2       23.48       39.61     39.08 o 
  -6   9   2      235.39      276.50     53.80 o 
  -5   9   2      514.57      686.06    286.13 o 
  -4   9   2      597.76      587.54     73.65 o 
  -3   9   2       11.18       60.30     52.68 o 
  -2   9   2     4258.14     3974.34    237.68 o 
  -1   9   2      159.99      222.91     69.80 o 
   0   9   2     1248.25     1250.55    135.60 o 
   1   9   2        4.26       11.37     23.74 o 
   2   9   2     1105.13     1087.90    110.14 o 
   3   9   2     2721.79     2900.07    145.11 o 
   4   9   2     1111.84     1127.80    120.95 o 
   5   9   2      150.55      253.20     57.46 o 
   6   9   2      425.25      312.97     91.25 o 
   7   9   2      112.41       87.71     72.65 o 
   8   9   2      575.76      410.42    115.80 o 
  -8  10   2      224.80      223.14     87.68 o 
  -7  10   2      112.65      116.43     84.48 o 
  -6  10   2     1391.00     1455.74    176.89 o 
  -5  10   2      283.00      410.98     67.84 o 
  -4  10   2      320.60      361.39     88.93 o 
  -3  10   2     1472.38     1320.93    148.48 o 
  -2  10   2       42.88      -27.99     51.45 o 
  -1  10   2        7.32       -8.03     61.11 o 
   0  10   2     1535.71     1495.25     90.41 o 
   1  10   2        1.35       29.50     28.26 o 
   2  10   2       95.14      170.84     78.61 o 
   3  10   2      167.47      129.74     69.82 o 
   4  10   2      761.35      851.85     88.89 o 
   5  10   2       60.05        0.76     38.73 o 
   6  10   2      109.95        9.60     62.31 o 
   7  10   2      176.80      213.80     91.53 o 
  -7  11   2       81.34       89.67     82.58 o 
  -6  11   2      579.68      609.43     84.13 o 
  -5  11   2      603.38      620.78    115.78 o 
  -4  11   2       15.38      100.78     76.41 o 
  -3  11   2       43.43       89.36     61.11 o 
  -2  11   2     1421.61     1463.62    162.90 o 
  -1  11   2       51.54      232.73     92.31 o 
   0  11   2     1932.01     1898.10    191.14 o 
   1  11   2      651.45      527.70    112.25 o 
   2  11   2       20.67       71.23     56.37 o 
   3  11   2       18.54      146.25     88.24 o 
   4  11   2     1176.48     1536.13    175.30 o 
   5  11   2       17.43       64.45     44.40 o 
   6  11   2      375.39      325.01     92.41 o 
  -5  12   2       20.08      184.62     84.80 o 
  -4  12   2       31.40      151.78     85.48 o 
  -3  12   2       42.75       16.04     57.24 o 
  -2  12   2        4.24       23.67     64.45 o 
  -1  12   2      940.24      822.16    135.71 o 
   0  12   2      396.63      514.61    112.19 o 
   1  12   2        4.32      -20.59     54.67 o 
   2  12   2        8.10       -8.48     65.70 o 
   3  12   2        5.53      -61.30     66.78 o 
   4  12   2       19.16       21.48     73.97 o 
 -13   0   3       94.93      -12.88     93.32 o 
 -11   0   3     1255.03     1486.95    162.92 o 
  -9   0   3     2801.22     2898.25    202.29 o 
  -7   0   3      347.44      244.93     59.08 o 
  -5   0   3      510.87      466.25     63.41 o 
  -3   0   3     1067.22      954.44     34.08 o 
  -1   0   3     2746.00     2538.71     55.01 o 
   1   0   3    21064.46    22853.06    181.40 o 
   3   0   3    12792.65    12325.90    177.44 o 
   5   0   3     6966.25     6520.94    274.33 o 
   7   0   3     2606.27     2894.37    205.82 o 
   9   0   3     1806.31     1633.78    179.52 o 
  11   0   3       40.36        4.35     70.72 o 
 -13   1   3      332.19      334.01     95.28 o 
 -12   1   3      358.30      308.89    151.19 o 
 -11   1   3      386.46      465.17     76.88 o 
 -10   1   3      457.14      474.73     98.37 o 
  -9   1   3      289.90      404.03     86.42 o 
  -8   1   3     1570.86     1384.16    100.92 o 
  -7   1   3     3829.78     3600.65     89.05 o 
  -6   1   3     1906.18     1730.18     67.49 o 
  -5   1   3     8744.02     9273.16    133.05 o 
  -4   1   3      300.27      405.03     23.96 o 
  -3   1   3     5727.98     6281.84    101.98 o 
  -2   1   3     6164.69     6626.33    105.20 o 
  -1   1   3     6057.02     4951.86     70.24 o 
   0   1   3     6985.84     6789.49     90.63 o 
   1   1   3    43388.05    48432.12    341.34 o 
   2   1   3      646.94      829.16     25.82 o 
   3   1   3    10848.71    11945.00    147.72 o 
   4   1   3     1144.79     1232.41     30.88 o 
   5   1   3      709.53      673.30     39.61 o 
   6   1   3     4459.03     4139.06    120.68 o 
   7   1   3     6149.85     6087.11    208.85 o 
   8   1   3       53.56        9.97     69.77 o 
   9   1   3      381.54      343.14     69.04 o 
  10   1   3       96.58      158.41     53.44 o 
  11   1   3      529.28      642.33    136.51 o 
  12   1   3       99.63       44.74     83.47 o 
 -12   2   3        7.70       10.04     65.65 o 
 -11   2   3      206.56      221.78     79.58 o 
 -10   2   3     2565.02     2656.14    154.23 o 
  -9   2   3      297.31      431.60     68.58 o 
  -8   2   3     1344.76     1201.91     81.48 o 
  -7   2   3      282.26      295.90     25.81 o 
  -6   2   3        5.38       12.73     12.79 o 
  -5   2   3      357.32      377.91     34.58 o 
  -4   2   3    29705.53    31337.44    338.78 o 
  -3   2   3     2691.68     2658.55     58.58 o 
  -2   2   3    15030.69    15988.34    169.25 o 
  -1   2   3       76.58      132.13     14.64 o 
   0   2   3     2731.76     2709.05     93.84 o 
   1   2   3     4342.67     4960.65     89.78 o 
   2   2   3    13570.96    13895.12    141.20 o 
   3   2   3     2190.15     2076.85     50.84 o 
   4   2   3     7032.20     6999.16    148.47 o 
   5   2   3      162.95      123.95     21.04 o 
   6   2   3     2053.25     2138.50     81.62 o 
   7   2   3     1294.85     1133.58    135.00 o 
   8   2   3     1250.11     1299.04    156.15 o 
   9   2   3       62.97       62.29     71.05 o 
  10   2   3     1514.62     1662.73    196.31 o 
  11   2   3      193.72      205.88    110.58 o 
  12   2   3       25.26      -89.16    103.76 o 
 -12   3   3      401.91      502.83     87.82 o 
 -11   3   3      202.14      251.60     71.25 o 
 -10   3   3      235.16      298.51    122.27 o 
  -9   3   3      177.34      109.60     48.44 o 
  -8   3   3     2741.85     2819.16    144.85 o 
  -7   3   3     1427.13     1420.89     54.87 o 
  -6   3   3     2351.77     2219.45    127.69 o 
  -5   3   3      363.15      403.70     37.06 o 
  -4   3   3      467.32      479.51     30.61 o 
  -3   3   3     2590.12     2893.26    112.86 o 
  -2   3   3      428.79      351.39     28.91 o 
  -1   3   3     4946.69     5611.43    113.37 o 
   0   3   3     8213.94     7866.62     88.15 o 
   1   3   3     3076.22     3742.69     57.27 o 
   2   3   3     2005.12     2140.57     47.71 o 
   3   3   3      461.72      495.91     35.49 o 
   4   3   3      419.61      329.32     27.58 o 
   5   3   3     2135.72     2122.24     64.82 o 
   6   3   3     2772.93     2620.52    103.69 o 
   7   3   3       13.33      165.27     80.79 o 
   8   3   3     1926.11     1990.99    190.15 o 
   9   3   3      213.79       92.55     77.89 o 
  10   3   3      738.87      816.19    150.97 o 
  11   3   3      106.14      151.80     96.65 o 
 -12   4   3       89.11      117.01     54.61 o 
 -11   4   3     1152.54     1186.32    120.25 o 
 -10   4   3      705.41      749.74     93.73 o 
  -9   4   3     1550.59     1429.23    206.97 o 
  -8   4   3      143.11      109.51     26.82 o 
  -7   4   3      349.55      363.75    118.95 o 
  -6   4   3       34.47       76.81     28.60 o 
  -5   4   3     6669.83     6732.42    454.34 o 
  -4   4   3     9500.65     9447.00    157.15 o 
  -3   4   3     1570.22     1367.66     58.79 o 
  -2   4   3      604.76      816.31     47.50 o 
  -1   4   3        7.81       39.31     20.16 o 
   0   4   3       64.91       92.33     14.45 o 
   1   4   3      192.58      129.07     16.86 o 
   2   4   3     6668.23     6382.72    104.46 o 
   3   4   3     4119.39     4041.41     96.02 o 
   4   4   3      944.02      814.89     42.94 o 
   5   4   3       12.98       21.36     15.83 o 
   6   4   3      200.42      152.00     16.98 o 
   7   4   3       17.10       77.52     68.93 o 
   8   4   3      242.29      223.40     91.41 o 
   9   4   3     3372.54     3403.97    188.11 o 
  10   4   3     1034.96     1065.32    121.62 o 
  11   4   3       17.54       39.71    108.11 o 
 -12   5   3       16.51       71.42     95.85 o 
 -11   5   3       69.92       42.06     52.29 o 
 -10   5   3      110.32       85.99    106.35 o 
  -9   5   3      384.45      536.44    138.40 o 
  -8   5   3      373.50      327.11     58.35 o 
  -7   5   3     5152.94     4862.08    293.22 o 
  -6   5   3      497.20      451.71     36.56 o 
  -5   5   3     1508.45     1542.65     88.91 o 
  -4   5   3        3.80       21.08     16.00 o 
  -3   5   3      174.43      224.72     22.38 o 
  -2   5   3        0.57       24.87     26.02 o 
  -1   5   3    16446.55    16340.81    333.41 o 
   0   5   3      187.03      188.08     28.63 o 
   1   5   3      934.92      799.69     36.31 o 
   2   5   3      239.83      262.17     29.86 o 
   3   5   3       50.47       30.83     26.33 o 
   4   5   3      131.11       69.08     25.82 o 
   5   5   3     7238.40     7218.78    246.87 o 
   6   5   3       48.57       98.77     34.27 o 
   7   5   3      214.75      258.52     79.15 o 
   8   5   3        7.14      -19.69     46.28 o 
   9   5   3       11.76       -2.18     53.47 o 
  10   5   3       40.25      -29.66     68.22 o 
  11   5   3      716.51      799.61    265.38 o 
 -11   6   3      737.21      829.72    116.81 o 
 -10   6   3      191.43      288.29     71.02 o 
  -9   6   3      549.06      751.56    141.82 o 
  -8   6   3        5.51       24.87     29.30 o 
  -7   6   3       13.13       -0.77     29.36 o 
  -6   6   3      759.42      731.41     68.39 o 
  -5   6   3     1427.35     1455.89     92.79 o 
  -4   6   3     1606.28     1396.92     58.04 o 
  -3   6   3     2921.60     2826.26    166.91 o 
  -2   6   3     1409.28     1413.50    143.85 o 
  -1   6   3       68.07       92.78     23.81 o 
   0   6   3       72.37       77.25     24.62 o 
   1   6   3      356.85      390.33     33.66 o 
   2   6   3      958.37      971.10     59.22 o 
   3   6   3     5341.28     5088.34    127.63 o 
   4   6   3     3757.05     3536.05    229.57 o 
   5   6   3       51.83      -12.40     43.51 o 
   6   6   3     3266.53     3258.79    145.44 o 
   7   6   3        8.55       48.55     36.68 o 
   8   6   3      294.53      251.65     76.06 o 
   9   6   3     2383.21     2626.68    174.08 o 
  10   6   3      237.56      420.74     84.20 o 
 -11   7   3      100.92      304.85    103.95 o 
 -10   7   3        6.67        3.74     60.27 o 
  -9   7   3       66.51      124.84     78.17 o 
  -8   7   3      372.36      335.63     69.25 o 
  -7   7   3      731.87      698.13     73.35 o 
  -6   7   3     2283.75     2251.97    172.95 o 
  -5   7   3     1135.42     1038.58     83.41 o 
  -4   7   3        6.58       22.49     31.49 o 
  -3   7   3      553.34      512.97     59.29 o 
  -2   7   3      418.72      430.46     78.09 o 
  -1   7   3     1830.66     1770.19    138.00 o 
   0   7   3     1078.64      919.49    101.55 o 
   1   7   3     1168.61     1252.23     74.77 o 
   2   7   3      242.38      315.44     34.92 o 
   3   7   3     1377.78     1268.85     66.87 o 
   4   7   3      620.41      619.01     64.96 o 
   5   7   3      536.30      685.65     69.14 o 
   6   7   3     1021.12     1025.28     88.54 o 
   7   7   3      100.59       89.12     51.90 o 
   8   7   3      423.24      511.20    115.75 o 
   9   7   3      504.56      650.21    124.45 o 
  10   7   3      345.42      318.21    155.75 o 
 -10   8   3      293.12      361.21    115.78 o 
  -9   8   3      616.85      713.63    146.69 o 
  -8   8   3      354.56      494.64    117.43 o 
  -7   8   3      135.47      193.35     51.67 o 
  -6   8   3        3.27       16.97     35.41 o 
  -5   8   3        2.01       13.79     35.01 o 
  -4   8   3       60.85       68.25     34.68 o 
  -3   8   3       92.20       44.71     42.83 o 
  -2   8   3     1889.09     1910.40    156.04 o 
  -1   8   3       59.08      117.31     57.56 o 
   0   8   3      182.32      247.76     68.08 o 
   1   8   3      546.27      589.42     56.21 o 
   2   8   3     2736.44     2614.23     95.43 o 
   3   8   3      419.14      546.57     96.57 o 
   4   8   3     1925.18     2067.85    120.50 o 
   5   8   3      115.47      194.74     46.99 o 
   6   8   3      110.23      102.09     41.52 o 
   7   8   3      280.41      271.41     92.18 o 
   8   8   3      928.72      915.46    147.88 o 
   9   8   3       33.33       93.61     83.67 o 
  -9   9   3        9.07      183.21    105.16 o 
  -8   9   3      159.76      143.23     97.96 o 
  -7   9   3        7.84       31.43     36.85 o 
  -6   9   3      547.58      647.23     89.32 o 
  -5   9   3      742.41      773.73     95.30 o 
  -4   9   3        0.20        4.26     41.09 o 
  -3   9   3        1.54       -1.35     47.84 o 
  -2   9   3       47.32      132.58     64.97 o 
  -1   9   3      144.32      153.01     55.98 o 
   0   9   3     1388.40     1169.83    133.05 o 
   1   9   3     2001.26     1974.43    103.76 o 
   2   9   3       31.35       47.78     32.08 o 
   3   9   3      319.12      269.35     52.63 o 
   4   9   3      101.60      118.74     36.29 o 
   5   9   3      286.23      423.50     64.87 o 
   6   9   3      202.39      296.47     84.78 o 
   7   9   3     1501.03     1451.31    181.80 o 
   8   9   3      134.97      107.61     74.12 o 
  -8  10   3       10.44       39.61     86.42 o 
  -7  10   3      264.77      265.23     60.53 o 
  -6  10   3      207.66      218.04     60.83 o 
  -5  10   3       63.94       24.30     41.28 o 
  -4  10   3      105.99      108.30     58.37 o 
  -3  10   3      784.41      873.46    124.53 o 
  -2  10   3      294.80      205.68     61.41 o 
  -1  10   3      144.71       60.84     67.92 o 
   0  10   3        7.43       58.11     36.80 o 
   1  10   3       10.53       21.91     73.12 o 
   2  10   3      158.01      239.75     59.14 o 
   3  10   3       16.05      -24.07     51.91 o 
   4  10   3       44.59       56.22     43.11 o 
   5  10   3      658.80      823.45     92.15 o 
   6  10   3      129.87       87.86     47.15 o 
   7  10   3      520.99      291.59    100.94 o 
  -7  11   3      162.00      209.18    101.71 o 
  -6  11   3       21.97       17.30     85.12 o 
  -5  11   3      925.75      712.81    123.03 o 
  -4  11   3        5.62      102.61     68.76 o 
  -3  11   3      132.97      210.61     80.03 o 
  -2  11   3        6.08        3.95     51.89 o 
  -1  11   3      124.15      233.66     88.18 o 
   0  11   3      180.54      243.96     88.58 o 
   1  11   3     1686.58     1713.89    181.48 o 
   2  11   3       52.22       84.79     69.54 o 
   3  11   3      724.63      592.78    127.62 o 
   4  11   3      239.92      423.33    110.74 o 
   5  11   3        8.58      -51.42     44.48 o 
   6  11   3       96.24      227.37     92.07 o 
  -5  12   3       28.30      161.82     75.62 o 
  -4  12   3      760.09      593.95    121.71 o 
  -3  12   3      113.74      305.52     91.39 o 
  -2  12   3      216.28      238.43     79.15 o 
  -1  12   3      236.99      313.01     98.19 o 
   0  12   3       65.39       30.63     69.99 o 
   1  12   3       79.52      198.03     91.96 o 
   2  12   3      717.92      794.57    142.22 o 
   3  12   3       31.74      -17.67     69.88 o 
   4  12   3       11.15     -107.64     71.76 o 
 -12   0   4      397.91      341.08    104.38 o 
 -10   0   4       11.19      -66.23     73.00 o 
  -8   0   4     3783.84     3857.41    209.30 o 
  -6   0   4      948.96     1047.05     91.54 o 
  -4   0   4     2573.39     2888.43     86.81 o 
  -2   0   4    66447.27    72391.76    774.13 o 
   0   0   4     2265.89     3041.22     69.83 o 
   2   0   4     6274.18     6629.52     98.56 o 
   4   0   4     5156.00     5342.15    169.79 o 
   6   0   4     4089.25     3709.07    225.72 o 
   8   0   4      211.32      172.91     77.66 o 
  10   0   4     1510.20     1654.26    195.99 o 
 -13   1   4       11.46      -73.33     86.92 o 
 -12   1   4      219.67      276.90     65.71 o 
 -11   1   4      312.05      219.52     99.01 o 
 -10   1   4      191.10      234.93     87.08 o 
  -9   1   4       15.00      -14.48     42.41 o 
  -8   1   4     3585.33     3285.33    153.37 o 
  -7   1   4        0.73       13.25     16.47 o 
  -6   1   4     1286.86     1377.22    103.96 o 
  -5   1   4      885.33      685.54     33.29 o 
  -4   1   4      256.26      132.10     16.86 o 
  -3   1   4     1314.96     1543.86     43.73 o 
  -2   1   4    21657.56    22562.54    356.43 o 
  -1   1   4    12437.03    14662.16    167.86 o 
   0   1   4     4605.53     4918.70     85.97 o 
   1   1   4     1244.49     1443.75     29.60 o 
   2   1   4    17216.10    16834.07    129.29 o 
   3   1   4     2895.96     2724.37    101.21 o 
   4   1   4     1400.09     1349.24     32.95 o 
   5   1   4       76.91       66.99     10.70 o 
   6   1   4     1560.36     1556.00     58.60 o 
   7   1   4       26.94       12.85     18.16 o 
   8   1   4      998.38      902.37     94.14 o 
   9   1   4     1576.21     1666.80    134.18 o 
  10   1   4     1069.00     1095.29    115.60 o 
  11   1   4      156.85       57.15     84.92 o 
 -12   2   4       13.92      -22.81     49.53 o 
 -11   2   4       42.80      121.18     56.31 o 
 -10   2   4      567.67      517.72     74.60 o 
  -9   2   4      267.00      316.95     58.98 o 
  -8   2   4      261.08      264.06     28.05 o 
  -7   2   4     4686.56     4530.53    189.83 o 
  -6   2   4        5.52       74.04     31.89 o 
  -5   2   4     3531.74     3209.17     85.56 o 
  -4   2   4       51.37       55.24     17.26 o 
  -3   2   4     1498.05     1502.65     47.33 o 
  -2   2   4      755.26      727.12     31.97 o 
  -1   2   4    13005.00    12650.24    194.32 o 
   0   2   4      539.41      862.91     61.37 o 
   1   2   4      468.84      328.87     18.37 o 
   2   2   4      332.03      405.04     23.86 o 
   3   2   4     1300.28     1419.95     63.02 o 
   4   2   4      160.76      133.94     15.54 o 
   5   2   4     7077.94     6537.50    101.83 o 
   6   2   4       41.36       18.97     31.18 o 
   7   2   4     3078.72     2934.93    217.25 o 
   8   2   4     1408.70     1434.01    165.63 o 
   9   2   4      607.25      745.03    137.10 o 
  10   2   4      174.49      213.74    102.42 o 
  11   2   4      761.29      722.55    151.81 o 
 -12   3   4      640.02      501.02     88.13 o 
 -11   3   4     1923.36     2152.11    149.09 o 
 -10   3   4     2176.35     2122.28    137.71 o 
  -9   3   4     1613.72     1594.83    117.42 o 
  -8   3   4      545.30      482.94     36.51 o 
  -7   3   4       11.78        8.83     17.41 o 
  -6   3   4     1603.69     1758.85     80.09 o 
  -5   3   4     6095.67     5990.67    153.53 o 
  -4   3   4     1390.64     1440.82     56.62 o 
  -3   3   4       85.95      216.83     23.78 o 
  -2   3   4      199.58      260.67     25.24 o 
  -1   3   4      528.83      559.84     34.42 o 
   0   3   4      383.88      691.75     39.57 o 
   1   3   4    13233.54    13532.91    252.65 o 
   2   3   4     1903.29     2130.24     55.59 o 
   3   3   4     3606.78     3286.93     92.05 o 
   4   3   4       46.46       39.20     23.62 o 
   5   3   4       81.11       87.36     39.21 o 
   6   3   4       95.80       75.37     20.20 o 
   7   3   4      425.06      554.27     50.63 o 
   8   3   4       60.19       -1.69     62.03 o 
   9   3   4     2340.75     2474.30    230.07 o 
  10   3   4       71.48       40.98     76.71 o 
  11   3   4       52.47      165.79    108.58 o 
 -12   4   4      211.61      366.56     78.07 o 
 -11   4   4       56.38      114.68     53.15 o 
 -10   4   4        0.35       -1.31     96.53 o 
  -9   4   4      724.62      601.09    198.60 o 
  -8   4   4     2008.81     1966.13     87.70 o 
  -7   4   4     1387.21     1381.23     84.90 o 
  -6   4   4     1592.17     1685.50     81.62 o 
  -5   4   4      270.16      280.00     27.84 o 
  -4   4   4     1469.47     1586.29     79.27 o 
  -3   4   4        5.81       -8.68     23.46 o 
  -2   4   4     2757.98     2655.10    100.39 o 
  -1   4   4     6476.85     5823.94    118.11 o 
   0   4   4     7493.19     7821.66    147.76 o 
   1   4   4     1583.92     1371.90     56.96 o 
   2   4   4      217.39      241.14     35.94 o 
   3   4   4      165.44      257.25     23.06 o 
   4   4   4     1034.59      928.00     53.46 o 
   5   4   4     2492.64     2404.94     83.56 o 
   6   4   4     4855.84     5188.27    203.12 o 
   7   4   4     1585.53     1530.16    107.34 o 
   8   4   4       59.20       92.11     81.58 o 
   9   4   4      184.06      226.16    105.61 o 
  10   4   4       80.62      186.49     87.15 o 
  11   4   4      332.80      399.69     84.94 o 
 -12   5   4        9.04      -54.12     70.57 o 
 -11   5   4       19.90      -18.90     49.30 o 
 -10   5   4     1994.73     2135.23    151.97 o 
  -9   5   4      782.90      837.06     93.38 o 
  -8   5   4       11.06       39.40     33.79 o 
  -7   5   4     1092.41     1169.53     82.70 o 
  -6   5   4       52.43       96.89     34.80 o 
  -5   5   4       45.58       57.22     37.55 o 
  -4   5   4     3464.03     3341.22    101.11 o 
  -3   5   4       46.91       28.11     11.78 o 
  -2   5   4     1797.91     1626.17     56.82 o 
  -1   5   4      140.25      161.40     24.96 o 
   0   5   4      103.38      308.61     44.19 o 
   1   5   4      154.81      200.92     24.71 o 
   2   5   4    11093.65    10774.90    180.36 o 
   3   5   4        0.22       26.51     18.82 o 
   4   5   4      702.42      729.03     60.44 o 
   5   5   4       78.57       80.51     29.04 o 
   6   5   4      640.29      671.28     75.63 o 
   7   5   4      162.10      216.25     51.13 o 
   8   5   4     2500.87     2485.48    159.66 o 
   9   5   4      504.08      337.76     78.27 o 
  10   5   4      465.95      544.54    106.80 o 
  11   5   4       93.92       11.77     75.72 o 
 -11   6   4      408.79      486.86     87.11 o 
 -10   6   4        5.94       29.45     77.26 o 
  -9   6   4       15.93      -27.78     72.77 o 
  -8   6   4      380.65      428.85     58.82 o 
  -7   6   4     1237.94     1296.85     95.42 o 
  -6   6   4     4863.24     4539.22    170.16 o 
  -5   6   4      724.81      726.12     48.69 o 
  -4   6   4        1.91        4.77     15.74 o 
  -3   6   4      236.35      220.25     42.29 o 
  -2   6   4      152.48      108.76     23.10 o 
  -1   6   4     2522.25     2307.31    159.01 o 
   0   6   4     4323.43     4191.80    128.37 o 
   1   6   4      429.05      425.33     34.71 o 
   2   6   4       47.00       65.09     24.13 o 
   3   6   4      546.91      519.18     42.52 o 
   4   6   4       60.20       77.37     33.13 o 
   5   6   4       13.87       35.78     33.24 o 
   6   6   4     6885.15     6557.49    240.26 o 
   7   6   4      468.55      510.97     81.68 o 
   8   6   4        9.42       51.27     57.44 o 
   9   6   4        4.39      -40.15     57.95 o 
  10   6   4      284.10      341.89     92.14 o 
 -11   7   4      547.12      453.02    126.67 o 
 -10   7   4      646.99      770.98    102.30 o 
  -9   7   4      716.78      674.33    140.89 o 
  -8   7   4      145.61      102.91     44.18 o 
  -7   7   4      102.64      104.02     63.91 o 
  -6   7   4        7.63       63.02     41.98 o 
  -5   7   4     2429.56     2411.95    127.84 o 
  -4   7   4     2126.09     2234.80    119.83 o 
  -3   7   4     1762.25     1678.77     73.62 o 
  -2   7   4        9.67       31.89     19.19 o 
  -1   7   4     2821.69     2799.14    111.42 o 
   0   7   4      623.31      705.16     58.57 o 
   1   7   4     3785.98     3749.42    106.01 o 
   2   7   4     4480.80     4533.95    153.07 o 
   3   7   4     3364.35     3325.29    109.22 o 
   4   7   4      275.92      332.84     56.89 o 
   5   7   4       77.65       46.36     34.87 o 
   6   7   4       21.75       56.48     39.30 o 
   7   7   4     1108.55     1168.31     97.25 o 
   8   7   4      260.71      111.03     77.37 o 
   9   7   4      782.80      911.68    153.56 o 
  10   7   4       38.01       40.33     70.32 o 
 -10   8   4       94.82      109.58     73.14 o 
  -9   8   4      167.03       64.41     78.49 o 
  -8   8   4       29.06       -4.83     37.97 o 
  -7   8   4      302.18      282.32     54.77 o 
  -6   8   4      269.41      284.77     58.67 o 
  -5   8   4     3141.83     3151.25    152.89 o 
  -4   8   4     1524.94     1478.32    105.15 o 
  -3   8   4      667.22      684.40     98.12 o 
  -2   8   4       25.16      -30.85     58.33 o 
  -1   8   4     2284.20     2313.47    173.63 o 
   0   8   4      178.90      212.41     70.02 o 
   1   8   4      403.25      448.61     50.81 o 
   2   8   4     1687.34     1706.61     79.08 o 
   3   8   4      688.39      721.93     66.15 o 
   4   8   4      362.74      397.19     57.16 o 
   5   8   4      870.28     1023.47     91.22 o 
   6   8   4       26.05       -6.47     42.00 o 
   7   8   4      224.45      291.80    127.37 o 
   8   8   4       66.29       55.81     67.33 o 
   9   8   4       22.22      -13.76     82.18 o 
  -9   9   4      277.85      325.64    114.40 o 
  -8   9   4     1154.98     1133.12    176.64 o 
  -7   9   4       33.82       57.92     47.06 o 
  -6   9   4     1636.96     1600.90    117.90 o 
  -5   9   4      300.57      427.65     66.64 o 
  -4   9   4     1800.31     1700.34    161.23 o 
  -3   9   4     1438.99     1087.21    128.15 o 
  -2   9   4     1052.11     1017.58    124.84 o 
  -1   9   4       78.87       12.04     52.82 o 
   0   9   4      733.58      697.19    108.48 o 
   1   9   4     1748.98     1912.08    106.67 o 
   2   9   4      705.93      660.06     66.96 o 
   3   9   4      753.49      885.22    151.72 o 
   4   9   4      401.18      392.43     63.76 o 
   5   9   4       15.83      109.65    109.04 o 
   6   9   4      253.42      145.47     45.33 o 
   7   9   4      440.29      530.92     76.39 o 
   8   9   4      251.07      193.57     79.52 o 
  -8  10   4      424.61      336.01    122.45 o 
  -7  10   4        0.08       49.68     41.97 o 
  -6  10   4      223.23      371.40     86.34 o 
  -5  10   4       67.26      112.29     64.14 o 
  -4  10   4      805.26      879.82    125.60 o 
  -3  10   4      190.69      170.15     72.88 o 
  -2  10   4     1544.63     1664.84    168.08 o 
  -1  10   4       32.79      120.58     81.00 o 
   0  10   4      188.24      250.87     46.20 o 
   1  10   4       30.60       61.05     56.94 o 
   2  10   4      841.82      860.15    117.54 o 
   3  10   4       28.70        4.83     35.99 o 
   4  10   4     1155.13     1276.92    106.05 o 
   5  10   4        0.21       36.32     50.46 o 
   6  10   4      156.89      237.64     58.68 o 
   7  10   4      215.75      297.86     98.52 o 
  -7  11   4        5.98       86.61    127.15 o 
  -6  11   4      409.84      601.97    117.10 o 
  -5  11   4        3.79       52.76     72.81 o 
  -4  11   4       36.80      130.90     60.72 o 
  -3  11   4      565.58      531.31    106.68 o 
  -2  11   4      419.70      354.90     94.83 o 
  -1  11   4      572.36      553.74    115.97 o 
   0  11   4        3.76        5.54     60.44 o 
   1  11   4      192.75      176.77     71.37 o 
   2  11   4      519.04      646.43    125.82 o 
   3  11   4      827.97      961.34    140.34 o 
   4  11   4      632.00     1006.48    146.81 o 
   5  11   4        3.85       46.66     55.31 o 
  -5  12   4       36.27       70.75     71.78 o 
  -4  12   4       61.09      -11.99     71.70 o 
  -3  12   4       12.70       17.70     65.19 o 
  -2  12   4      580.13      850.14    147.97 o 
  -1  12   4      549.13      463.66    107.98 o 
   0  12   4        7.50       -1.08     63.32 o 
   1  12   4      177.84      195.49     80.45 o 
   2  12   4      269.26      254.28     94.47 o 
   3  12   4      112.43      375.34    116.26 o 
 -13   0   5        2.00      -75.58     72.17 o 
 -11   0   5      622.39      811.97    130.71 o 
  -9   0   5     1505.89     1418.55    190.96 o 
  -7   0   5     2028.72     2468.61    128.36 o 
  -5   0   5     9098.16     9684.47    192.04 o 
  -3   0   5     3800.95     2993.10    197.80 o 
  -1   0   5    26279.43    29677.97    335.72 o 
   1   0   5    24571.98    23747.93    307.35 o 
   3   0   5     2116.37     1900.76     77.47 o 
   5   0   5     3503.40     3413.00    120.90 o 
   7   0   5     4688.04     4288.40    266.74 o 
   9   0   5     1024.22     1039.25    154.20 o 
  11   0   5      456.40      505.07    139.45 o 
 -13   1   5      570.27      658.12     99.42 o 
 -12   1   5      372.16      351.66     56.91 o 
 -11   1   5      716.75      682.16     85.48 o 
 -10   1   5        1.21       12.42     87.30 o 
  -9   1   5     1760.53     1754.03     74.36 o 
  -8   1   5      570.86      553.53     43.32 o 
  -7   1   5     2166.51     2022.29     81.09 o 
  -6   1   5      894.34      894.49     41.20 o 
  -5   1   5     2016.44     2129.49     64.07 o 
  -4   1   5      308.77      368.32     20.63 o 
  -3   1   5     9068.82     8888.20    101.23 o 
  -2   1   5     6783.21     6996.17    130.69 o 
  -1   1   5       58.45      135.98     11.32 o 
   0   1   5     6106.64     6516.81    172.76 o 
   1   1   5     2073.42     2100.01     39.93 o 
   2   1   5        3.34        2.16     10.20 o 
   3   1   5       48.76       32.30     17.10 o 
   4   1   5     1561.98     1557.52     44.60 o 
   5   1   5     1806.57     1733.08     40.64 o 
   6   1   5     1439.66     1491.34     39.99 o 
   7   1   5     1454.20     1265.50    107.89 o 
   8   1   5        1.61       -5.69     41.20 o 
   9   1   5       42.15       25.40     98.12 o 
  10   1   5      437.11      441.10     87.75 o 
  11   1   5     2062.62     1818.84    230.97 o 
 -12   2   5       68.03       51.80    111.02 o 
 -11   2   5      156.93      260.88     62.47 o 
 -10   2   5     2298.03     2594.13    147.18 o 
  -9   2   5      684.73      715.29     75.59 o 
  -8   2   5     2290.83     2243.03     81.19 o 
  -7   2   5      304.93      345.92     59.67 o 
  -6   2   5     1971.26     1830.48     69.24 o 
  -5   2   5      319.03      403.96     33.22 o 
  -4   2   5     2615.37     2225.14     89.44 o 
  -3   2   5     3473.58     3488.85    186.71 o 
  -2   2   5     5144.82     5348.42    182.33 o 
  -1   2   5     2401.53     2762.30     73.46 o 
   0   2   5     2732.57     2792.80     64.89 o 
   1   2   5     8126.16     8989.42    155.80 o 
   2   2   5     5381.08     4884.99     86.64 o 
   3   2   5     1116.01     1523.73     77.95 o 
   4   2   5     4615.69     4371.63     82.93 o 
   5   2   5      954.04     1031.09     40.62 o 
   6   2   5        9.68        6.22      9.99 o 
   7   2   5     2009.81     1887.57     78.55 o 
   8   2   5     1846.43     1795.37    186.90 o 
   9   2   5       38.88       60.74     96.88 o 
  10   2   5     1029.26     1148.46    176.91 o 
  11   2   5       53.44       10.56     87.68 o 
 -12   3   5      216.83      369.78     77.50 o 
 -11   3   5      213.24      216.28     61.95 o 
 -10   3   5       12.94      124.17     68.25 o 
  -9   3   5     1858.92     1874.50    152.12 o 
  -8   3   5     1183.58     1244.21    106.09 o 
  -7   3   5      548.22      587.83     43.88 o 
  -6   3   5     4332.49     4386.57    136.82 o 
  -5   3   5      248.96      317.50     40.59 o 
  -4   3   5     5755.01     6275.09    128.50 o 
  -3   3   5      697.58      934.67     59.95 o 
  -2   3   5     3008.34     2376.70     94.34 o 
  -1   3   5      389.81      477.75     58.62 o 
   0   3   5    12268.57    11699.11    181.22 o 
   1   3   5     5647.55     6383.41    111.15 o 
   2   3   5     1094.74     1236.39     49.25 o 
   3   3   5     1917.02     2157.29     58.93 o 
   4   3   5     6571.50     6353.86    137.24 o 
   5   3   5       15.05       21.76     10.59 o 
   6   3   5     4999.53     4648.38     88.12 o 
   7   3   5     1995.52     1848.70    158.47 o 
   8   3   5      175.54      104.45     76.71 o 
   9   3   5       45.02       -7.74     74.53 o 
  10   3   5      683.91      766.62    152.89 o 
  11   3   5       10.05      -35.28     95.29 o 
 -12   4   5      286.50      322.42    119.28 o 
 -11   4   5      544.57      581.01     96.05 o 
 -10   4   5      947.05     1184.10    109.95 o 
  -9   4   5      961.70     1100.76    101.47 o 
  -8   4   5      116.81      150.29     27.71 o 
  -7   4   5      128.25      142.55     63.58 o 
  -6   4   5      772.98      697.14     58.16 o 
  -5   4   5       80.71       55.95     30.59 o 
  -4   4   5      478.72      429.92     72.15 o 
  -3   4   5    20644.25    21412.53    352.27 o 
  -2   4   5     1967.47     1930.07    103.16 o 
  -1   4   5      140.56      147.30     42.76 o 
   0   4   5      333.47      314.62     39.22 o 
   1   4   5      892.79      815.28     38.52 o 
   2   4   5      727.95      851.05     35.44 o 
   3   4   5     9963.75    10163.83    216.79 o 
   4   4   5     1237.37     1121.39     83.08 o 
   5   4   5      148.39      129.05     22.43 o 
   6   4   5      273.82      303.93     27.24 o 
   7   4   5     2558.30     2642.89    120.83 o 
   8   4   5      964.47      959.89    150.80 o 
   9   4   5     1653.58     1836.18    208.47 o 
  10   4   5      162.91      250.21    105.41 o 
  11   4   5        9.12      130.52     90.25 o 
 -11   5   5       95.31      277.20     72.72 o 
 -10   5   5        6.53      -26.23     49.92 o 
  -9   5   5      141.69      196.46     54.73 o 
  -8   5   5       28.97       44.43     32.51 o 
  -7   5   5     4110.53     4207.33    271.97 o 
  -6   5   5       31.93       12.99     27.09 o 
  -5   5   5      835.38      711.05     61.09 o 
  -4   5   5      340.30      331.77     55.36 o 
  -3   5   5      519.98      547.08     55.62 o 
  -2   5   5       55.44       99.23     17.74 o 
  -1   5   5     4487.09     4104.14    104.20 o 
   0   5   5     1039.10     1099.56     47.71 o 
   1   5   5     1551.56     1548.25     44.08 o 
   2   5   5     1217.47     1305.47     59.33 o 
   3   5   5      235.01      189.05     30.22 o 
   4   5   5       45.12       37.28     35.68 o 
   5   5   5     1353.33     1166.41    102.48 o 
   6   5   5        9.93       -0.25     28.40 o 
   7   5   5     1339.66     1412.63     95.72 o 
   8   5   5       12.72       98.62    103.09 o 
   9   5   5        1.98       20.25     47.25 o 
  10   5   5       27.18       72.93     57.32 o 
 -11   6   5      187.93      305.74     78.02 o 
 -10   6   5      189.75      170.72     60.85 o 
  -9   6   5     1270.96     1285.42    177.23 o 
  -8   6   5      232.39      214.29     44.97 o 
  -7   6   5     1169.40     1023.53     85.54 o 
  -6   6   5      367.35      372.47     56.20 o 
  -5   6   5       84.83       16.04     33.13 o 
  -4   6   5      371.61      336.59     33.86 o 
  -3   6   5     4654.78     4358.53    107.98 o 
  -2   6   5     1297.67     1315.99     75.96 o 
  -1   6   5     3742.28     3940.31    116.66 o 
   0   6   5     1041.31      883.59    100.62 o 
   1   6   5      784.15      731.60     29.59 o 
   2   6   5      267.06      225.69     29.86 o 
   3   6   5     7257.48     7257.08    202.49 o 
   4   6   5      445.25      418.43     58.75 o 
   5   6   5      334.42      256.84     85.90 o 
   6   6   5        7.99        1.87     34.42 o 
   7   6   5      204.52      197.51     41.50 o 
   8   6   5      374.67      348.97     71.63 o 
   9   6   5      264.93      248.94     72.20 o 
  10   6   5      445.09      486.40     94.04 o 
 -11   7   5        0.34      -64.31     72.66 o 
 -10   7   5        1.27      -70.27     46.85 o 
  -9   7   5        4.09      -18.71     73.88 o 
  -8   7   5      766.00      893.04     87.92 o 
  -7   7   5      425.34      547.24     80.50 o 
  -6   7   5      269.94      245.21     72.78 o 
  -5   7   5      124.32      140.55     70.75 o 
  -4   7   5       27.98       29.80     36.06 o 
  -3   7   5      253.73      327.07     39.15 o 
  -2   7   5     3923.49     3711.24    229.22 o 
  -1   7   5     1117.04     1146.01     67.94 o 
   0   7   5      723.44      744.58     99.21 o 
   1   7   5      115.56      205.62     30.23 o 
   2   7   5      320.98      387.87     38.50 o 
   3   7   5       67.78       35.55     29.47 o 
   4   7   5     1343.09     1263.08     90.78 o 
   5   7   5      132.25      145.51     50.17 o 
   6   7   5     1898.64     1987.55    121.58 o 
   7   7   5      729.82      760.05     80.54 o 
   8   7   5      469.48      477.29    111.15 o 
   9   7   5      171.09       65.73     55.29 o 
 -10   8   5       52.32       59.61     70.11 o 
  -9   8   5       28.84      172.38    101.75 o 
  -8   8   5      546.97      563.35     77.08 o 
  -7   8   5      365.51      304.73     56.52 o 
  -6   8   5     1291.20     1302.03    107.71 o 
  -5   8   5      491.72      420.77     66.56 o 
  -4   8   5      984.97      864.94     84.69 o 
  -3   8   5      328.13      362.42     78.31 o 
  -2   8   5      861.74      798.89    112.54 o 
  -1   8   5      465.02      556.11     96.97 o 
   0   8   5     1129.45      876.89    115.02 o 
   1   8   5      840.23      786.34     69.72 o 
   2   8   5     2093.42     2185.08     89.84 o 
   3   8   5        4.18        2.33     28.73 o 
   4   8   5      178.78      273.80     78.87 o 
   5   8   5      484.50      417.52    101.23 o 
   6   8   5        1.59       97.05     46.76 o 
   7   8   5      129.11      192.46     89.95 o 
   8   8   5      691.87     1055.71    165.12 o 
  -9   9   5      289.81      175.93     92.19 o 
  -8   9   5      533.75      563.60     96.12 o 
  -7   9   5       11.92       68.52     44.07 o 
  -6   9   5     1009.72     1047.18    122.22 o 
  -5   9   5     1381.62     1448.49    113.83 o 
  -4   9   5      690.67      831.90    116.87 o 
  -3   9   5     1497.27     1333.60    144.68 o 
  -2   9   5      804.83      856.93    119.84 o 
  -1   9   5      233.84       98.15     58.70 o 
   0   9   5       74.79      102.64     48.72 o 
   1   9   5     1188.78     1175.68     86.71 o 
   2   9   5       37.29       75.65     76.29 o 
   3   9   5      220.09      285.95     41.37 o 
   4   9   5     1212.43     1303.83    101.24 o 
   5   9   5      777.25      943.85     90.41 o 
   6   9   5        6.84      -36.50     40.16 o 
   7   9   5       22.22      -10.06     50.99 o 
   8   9   5      202.77      209.17     89.20 o 
  -8  10   5       18.96       75.96     84.47 o 
  -7  10   5       15.00       -0.57     50.05 o 
  -6  10   5        9.23       11.24     38.87 o 
  -5  10   5      847.26     1043.91    134.49 o 
  -4  10   5        6.83       -1.53     52.08 o 
  -3  10   5       15.44       68.77     58.54 o 
  -2  10   5       79.26       91.44     65.04 o 
  -1  10   5     1075.41      716.16    115.65 o 
   0  10   5       90.86      148.25     44.26 o 
   1  10   5     2542.00     2615.74    133.67 o 
   2  10   5       38.46       10.01     34.53 o 
   3  10   5       84.74      170.62     46.72 o 
   4  10   5       68.08       69.36     42.26 o 
   5  10   5      565.36      618.60     79.18 o 
   6  10   5       24.86       85.56     46.55 o 
   7  10   5      533.62      377.20     70.44 o 
  -6  11   5      953.96      878.01    140.20 o 
  -5  11   5      331.36      381.07    104.89 o 
  -4  11   5      150.22       53.67     66.20 o 
  -3  11   5      696.00      657.02    122.21 o 
  -2  11   5      214.58      144.11     81.62 o 
  -1  11   5      248.26      183.70     72.76 o 
   0  11   5     1511.70     1193.02    153.29 o 
   1  11   5      101.99      227.08     87.63 o 
   2  11   5      134.72       42.91     59.11 o 
   3  11   5      133.57      201.57     87.18 o 
   4  11   5       98.20      152.63     71.84 o 
   5  11   5      974.94     1200.62    159.11 o 
  -4  12   5      328.92      343.51    102.00 o 
  -3  12   5       93.70      -55.04     79.29 o 
  -2  12   5       12.84       27.59     71.56 o 
  -1  12   5      543.65      369.99    105.31 o 
   0  12   5       14.87       99.17     80.20 o 
   1  12   5      845.28      931.19    146.90 o 
   2  12   5       66.03      -56.25     77.90 o 
   3  12   5      133.19       41.42     74.94 o 
 -12   0   6       32.59       57.05     70.77 o 
 -10   0   6      703.67      521.42    105.04 o 
  -8   0   6    16904.27    17765.09    347.93 o 
  -6   0   6     2592.81     2539.58     96.99 o 
  -4   0   6      753.90     1074.48     86.06 o 
  -2   0   6    15046.30    15769.74    329.85 o 
   0   0   6     9944.12     9523.84    229.23 o 
   2   0   6        3.09       -2.16     17.22 o 
   4   0   6    13677.17    13229.44    251.10 o 
   6   0   6     5914.73     5719.20    199.88 o 
   8   0   6       24.48       33.64     70.23 o 
  10   0   6     2225.68     2048.40    228.84 o 
 -13   1   6       24.79      -35.89     54.71 o 
 -12   1   6      720.08      697.15     96.91 o 
 -11   1   6      345.29      445.95     65.10 o 
 -10   1   6     1406.12     1553.49     92.21 o 
  -9   1   6     1279.27     1226.89     59.46 o 
  -8   1   6      424.37      448.94     37.68 o 
  -7   1   6      336.06      309.66     29.54 o 
  -6   1   6      188.41      164.00     18.00 o 
  -5   1   6      120.15       92.72     14.14 o 
  -4   1   6     9716.43     9664.65    115.46 o 
  -3   1   6    11704.97    11823.36    149.76 o 
  -2   1   6      298.67      323.16     43.97 o 
  -1   1   6       46.64       38.57      9.11 o 
   0   1   6     2572.25     2416.56     81.19 o 
   1   1   6     1785.78     1683.34     42.68 o 
   2   1   6     2813.07     2785.91     84.54 o 
   3   1   6     2326.61     2323.48     58.11 o 
   4   1   6      721.46      576.87     36.64 o 
   5   1   6       37.13       30.55     16.20 o 
   6   1   6        3.55        7.35      7.02 o 
   7   1   6     1542.90     1446.58    185.54 o 
   8   1   6     1172.54     1039.50    107.68 o 
   9   1   6      616.77      653.44     95.16 o 
  10   1   6      234.48      229.32     67.17 o 
  11   1   6      189.00      284.57    119.69 o 
 -12   2   6       82.17      -10.39     51.54 o 
 -11   2   6       42.08       69.79     48.13 o 
 -10   2   6      142.02       64.22    108.03 o 
  -9   2   6     1480.35     1460.85    113.44 o 
  -8   2   6      302.57      276.27     33.79 o 
  -7   2   6     4725.77     4631.58    119.32 o 
  -6   2   6      248.22      269.06     26.39 o 
  -5   2   6       30.17       50.46     17.80 o 
  -4   2   6       32.59       31.84     17.16 o 
  -3   2   6     8160.02     8382.87    132.25 o 
  -2   2   6      467.94      560.22     46.80 o 
  -1   2   6     7958.43     7756.69    171.17 o 
   0   2   6       79.39       41.01     14.12 o 
   1   2   6      703.96      678.57     40.29 o 
   2   2   6    19088.32    21663.13    426.18 o 
   3   2   6      216.63      190.10     57.64 o 
   4   2   6     1325.21     1377.20     58.27 o 
   5   2   6     5323.66     5130.39     95.29 o 
   6   2   6      691.64      664.64     36.51 o 
   7   2   6      399.94      270.50     93.95 o 
   8   2   6      898.17      687.19    125.80 o 
   9   2   6      397.18      449.42    121.04 o 
  10   2   6      200.53      313.14    116.74 o 
  11   2   6      524.23      621.91    149.47 o 
 -12   3   6       80.71       71.42     78.08 o 
 -11   3   6     1216.89     1285.11    112.36 o 
 -10   3   6      523.64      432.48     90.10 o 
  -9   3   6      372.84      441.94     63.67 o 
  -8   3   6      135.47       97.62     26.01 o 
  -7   3   6       41.94       58.34     23.59 o 
  -6   3   6       41.63       13.02     28.13 o 
  -5   3   6     1115.26     1021.79     68.92 o 
  -4   3   6      399.69      469.78     68.82 o 
  -3   3   6    13497.05    13543.47    232.68 o 
  -2   3   6      416.36      462.43     63.44 o 
  -1   3   6      196.68      146.84     46.69 o 
   0   3   6        7.91       21.72     13.11 o 
   1   3   6     7167.89     6881.89    167.14 o 
   2   3   6      323.99      400.70     30.58 o 
   3   3   6     9858.88     9855.61    224.50 o 
   4   3   6     1643.24     1514.70     57.25 o 
   5   3   6        1.20       -9.97     11.88 o 
   6   3   6      158.43      169.82     27.34 o 
   7   3   6      181.80      245.68    113.98 o 
   8   3   6       47.50       38.37     68.54 o 
   9   3   6     2655.76     2834.80    258.65 o 
  10   3   6      594.73      375.42    117.22 o 
 -12   4   6      176.75      264.63    105.14 o 
 -11   4   6      221.66      136.69     63.47 o 
 -10   4   6       63.32       99.61     51.80 o 
  -9   4   6       23.19       19.58     45.23 o 
  -8   4   6       29.88       86.56     27.78 o 
  -7   4   6     2382.14     2300.33    109.60 o 
  -6   4   6     6256.21     6040.91    339.23 o 
  -5   4   6     1644.35     1438.90     84.26 o 
  -4   4   6     2469.94     2660.43    113.20 o 
  -3   4   6     3021.67     3035.66    118.68 o 
  -2   4   6      729.05      673.13     76.04 o 
  -1   4   6      867.01      802.94     84.03 o 
   0   4   6    10821.28    11189.96    206.23 o 
   1   4   6     1802.31     1672.64     61.38 o 
   2   4   6     2999.21     3316.31     75.97 o 
   3   4   6      747.80      657.12     45.04 o 
   4   4   6     1062.38     1018.85     93.61 o 
   5   4   6     1158.26     1250.28     64.51 o 
   6   4   6     2845.72     2559.77     80.34 o 
   7   4   6      190.18      211.34     58.46 o 
   8   4   6      392.40      300.87     89.67 o 
   9   4   6       45.59      -21.10     78.23 o 
  10   4   6      318.41      282.26    114.42 o 
 -11   5   6       78.63       91.92     91.57 o 
 -10   5   6     1313.05     1431.79    120.44 o 
  -9   5   6      159.70      124.63     35.95 o 
  -8   5   6       27.53       41.77     32.07 o 
  -7   5   6      235.42      246.42    118.13 o 
  -6   5   6      158.87      108.42     32.45 o 
  -5   5   6      101.07      100.27     33.74 o 
  -4   5   6     3651.63     3354.79    132.98 o 
  -3   5   6      574.59      515.31     45.83 o 
  -2   5   6      871.04      794.91     52.29 o 
  -1   5   6      592.04      724.40     87.19 o 
   0   5   6      995.69      974.73     49.61 o 
   1   5   6      308.57      319.82     26.79 o 
   2   5   6     3699.68     3606.50     74.07 o 
   3   5   6      573.90      596.01     45.11 o 
   4   5   6     2112.84     2219.00    140.55 o 
   5   5   6       12.26        2.08     26.55 o 
   6   5   6      617.79      584.35    113.14 o 
   7   5   6       22.30      -28.55     30.17 o 
   8   5   6      616.97      742.91     92.83 o 
   9   5   6       39.68       42.17     89.14 o 
  10   5   6     2344.44     2320.45    177.05 o 
 -11   6   6       46.35     -104.24    110.02 o 
 -10   6   6        2.61       50.99     55.09 o 
  -9   6   6      240.08      364.38    114.60 o 
  -8   6   6       69.00      238.34     53.47 o 
  -7   6   6      630.15      556.27     84.81 o 
  -6   6   6     3813.45     3590.47    149.18 o 
  -5   6   6        5.33       50.47     29.08 o 
  -4   6   6      473.08      542.64     59.03 o 
  -3   6   6     1188.96     1172.83     56.18 o 
  -2   6   6       20.28       42.07     14.55 o 
  -1   6   6       17.79       29.06     32.55 o 
   0   6   6     7119.93     6993.63    281.61 o 
   1   6   6      427.79      446.34     37.20 o 
   2   6   6       60.55       72.46     18.19 o 
   3   6   6       72.65       97.00     28.01 o 
   4   6   6       82.17       11.13     31.17 o 
   5   6   6      757.92      779.80     72.16 o 
   6   6   6     3060.02     2937.16    140.75 o 
   7   6   6      113.86      137.80     34.99 o 
   8   6   6      164.17      138.53     63.69 o 
   9   6   6       46.71       72.41     59.18 o 
 -10   7   6      330.30      249.81     69.16 o 
  -9   7   6      140.96       60.82     74.95 o 
  -8   7   6        4.55       48.76     63.58 o 
  -7   7   6      448.34      368.17     63.31 o 
  -6   7   6        8.00       31.20     35.29 o 
  -5   7   6     1752.08     1633.68    111.86 o 
  -4   7   6      397.42      349.59     55.38 o 
  -3   7   6     3198.61     2996.84    195.62 o 
  -2   7   6      891.48      884.52     55.41 o 
  -1   7   6       30.94      -19.41     44.68 o 
   0   7   6     1622.90     1735.28    147.92 o 
   1   7   6     2190.73     2112.34     84.58 o 
   2   7   6       10.11        4.28     23.76 o 
   3   7   6     2068.83     2069.53     88.97 o 
   4   7   6      186.44      132.74     37.15 o 
   5   7   6      380.50      400.83     61.68 o 
   6   7   6      411.96      437.75     62.80 o 
   7   7   6     1121.07     1204.03     98.10 o 
   8   7   6        9.16      -88.93     59.29 o 
   9   7   6      421.46      488.92     92.22 o 
  -9   8   6      225.43      168.55    107.34 o 
  -8   8   6      287.42      253.97     60.30 o 
  -7   8   6      969.78      926.87    107.27 o 
  -6   8   6       11.86       34.59     42.41 o 
  -5   8   6       19.07       54.30     41.67 o 
  -4   8   6     1234.51     1095.55    128.80 o 
  -3   8   6      481.47      399.71     86.14 o 
  -2   8   6      266.39      290.02     76.36 o 
  -1   8   6      105.98      216.05     76.43 o 
   0   8   6      892.91      941.43    122.51 o 
   1   8   6      825.04      784.20     81.92 o 
   2   8   6       58.42       75.98     28.50 o 
   3   8   6      185.14      145.76     31.89 o 
   4   8   6      328.16      297.18     50.31 o 
   5   8   6     1691.10     1597.89    111.22 o 
   6   8   6      117.02      158.15     49.35 o 
   7   8   6     1697.94     2033.90    135.49 o 
   8   8   6      190.27      265.76     96.73 o 
  -8   9   6       72.52      156.95     58.15 o 
  -7   9   6        8.34       79.70     82.65 o 
  -6   9   6      468.71      448.29    114.14 o 
  -5   9   6        8.91       66.48     59.24 o 
  -4   9   6       53.15      151.91     65.59 o 
  -3   9   6      432.48      446.49     93.40 o 
  -2   9   6       21.58       52.12     62.32 o 
  -1   9   6        7.88      -18.06     58.78 o 
   0   9   6       19.28      -15.56     52.36 o 
   1   9   6      668.64      679.22     72.53 o 
   2   9   6      180.13      179.29     35.66 o 
   3   9   6      144.46      157.23     36.62 o 
   4   9   6        3.98       29.63     36.31 o 
   5   9   6      177.06      204.31     52.08 o 
   6   9   6        6.37       -1.00     40.31 o 
   7   9   6      293.49      394.13     65.15 o 
  -7  10   6      194.37      256.17     64.06 o 
  -6  10   6      293.89      365.92     96.64 o 
  -5  10   6      340.43      121.31     65.40 o 
  -4  10   6      707.95      728.21    124.59 o 
  -3  10   6      111.83      -22.62     74.46 o 
  -2  10   6     1526.90     1217.05    146.37 o 
  -1  10   6       75.97      130.35     73.61 o 
   0  10   6      594.49      594.37     68.30 o 
   1  10   6       31.26        5.44     38.92 o 
   2  10   6      277.46      315.29     55.54 o 
   3  10   6        0.13       50.02     54.65 o 
   4  10   6      539.90      753.07    126.41 o 
   5  10   6      226.10      188.53     76.00 o 
   6  10   6      342.13      530.33    110.58 o 
  -6  11   6       14.87       83.20     74.83 o 
  -5  11   6       16.25       12.24     60.52 o 
  -4  11   6      289.62      223.44     88.53 o 
  -3  11   6      710.02      698.67    127.58 o 
  -2  11   6       41.25       -5.86     60.68 o 
  -1  11   6       16.61     -120.11     80.08 o 
   0  11   6      105.20      115.29     44.19 o 
   1  11   6       22.63       32.94     46.07 o 
   2  11   6      621.75      751.64     81.29 o 
   3  11   6      782.65      797.51    139.54 o 
   4  11   6       21.40       10.41     62.74 o 
   5  11   6       15.77       78.62     71.32 o 
  -4  12   6      124.62      -14.49     74.98 o 
  -3  12   6       44.48      -16.17     66.23 o 
  -2  12   6      559.56      778.84    141.23 o 
  -1  12   6      294.59      299.85     86.11 o 
   0  12   6      371.91      141.94     82.47 o 
   1  12   6      155.87      236.71     90.94 o 
   2  12   6      187.42       74.07     80.17 o 
 -11   0   7     1417.53     1395.93    174.08 o 
  -9   0   7       54.12      -48.41     57.82 o 
  -7   0   7     5764.87     5667.41    262.82 o 
  -5   0   7    12679.35    12640.37    358.58 o 
  -3   0   7     3345.49     2841.73    212.31 o 
  -1   0   7        2.44      106.02     26.17 o 
   1   0   7    11457.78    11584.93    177.84 o 
   3   0   7    13039.92    12746.38    250.57 o 
   5   0   7       33.79       -4.60     32.34 o 
   7   0   7     1041.63      988.74    143.05 o 
   9   0   7     2338.56     2335.17    235.94 o 
 -12   1   7      319.75      253.87     64.36 o 
 -11   1   7        2.52        9.43     44.59 o 
 -10   1   7        2.68       17.19     35.95 o 
  -9   1   7      632.21      616.76     44.60 o 
  -8   1   7       11.00       38.54     19.38 o 
  -7   1   7      278.50      278.49     38.35 o 
  -6   1   7     1211.45     1267.80     42.62 o 
  -5   1   7      275.73      358.32     21.02 o 
  -4   1   7     1106.82     1166.07     31.55 o 
  -3   1   7     2079.35     2428.05     61.13 o 
  -2   1   7     2519.54     2116.79     86.33 o 
  -1   1   7     8104.54     8578.61    217.81 o 
   0   1   7     1099.19     1020.59     38.48 o 
   1   1   7      172.30      277.41     19.47 o 
   2   1   7      512.47      499.94     29.59 o 
   3   1   7      397.86      574.14     37.57 o 
   4   1   7     2612.10     2525.37     73.67 o 
   5   1   7     9328.44     9045.41    217.74 o 
   6   1   7       52.45       17.53     16.31 o 
   7   1   7       49.83       40.52     74.82 o 
   8   1   7      493.46      460.02     77.77 o 
   9   1   7      150.79       41.36     59.78 o 
  10   1   7      246.73      199.25     75.19 o 
 -12   2   7      758.75      855.97    103.26 o 
 -11   2   7      653.63      653.04    115.91 o 
 -10   2   7      925.46     1066.02     76.52 o 
  -9   2   7       46.62       98.21     24.11 o 
  -8   2   7       42.93       82.27     22.94 o 
  -7   2   7      799.75      809.05     47.10 o 
  -6   2   7     1890.04     1839.86     55.00 o 
  -5   2   7     6251.07     6461.97     95.79 o 
  -4   2   7     6159.44     6074.03    329.78 o 
  -3   2   7      328.82      487.43     29.91 o 
  -2   2   7      125.34       61.98     42.49 o 
  -1   2   7      213.16      328.97     20.17 o 
   0   2   7       25.46       79.66     17.76 o 
   1   2   7     5105.73     5069.15     95.28 o 
   2   2   7     9215.32     8890.21    171.61 o 
   3   2   7        7.08       15.86     25.03 o 
   4   2   7      483.02      497.12     66.67 o 
   5   2   7      807.21      729.64     37.94 o 
   6   2   7      121.61      190.57     33.72 o 
   7   2   7      123.79      122.78     76.16 o 
   8   2   7     3258.44     3276.15    267.45 o 
   9   2   7      399.42      199.33     91.73 o 
  10   2   7      581.74      509.25    135.18 o 
 -12   3   7      513.26      653.75     96.49 o 
 -11   3   7       10.32       65.96     59.21 o 
 -10   3   7       17.16       54.25     41.23 o 
  -9   3   7      582.75      555.22     70.61 o 
  -8   3   7     1244.81     1270.42     68.00 o 
  -7   3   7        9.73       -5.54     22.07 o 
  -6   3   7     4572.40     4364.13    152.27 o 
  -5   3   7      824.00      941.46     51.81 o 
  -4   3   7      130.08      164.69     24.16 o 
  -3   3   7     1075.54     1315.27     77.36 o 
  -2   3   7     6358.97     5743.80    232.27 o 
  -1   3   7      172.16      272.03     59.95 o 
   0   3   7     1740.37     1579.06     64.00 o 
   1   3   7     1022.82     1040.92     75.36 o 
   2   3   7      263.52      179.41     37.33 o 
   3   3   7        4.33       -7.11     25.38 o 
   4   3   7     2636.83     2590.53    118.98 o 
   5   3   7       12.84       11.65     20.95 o 
   6   3   7     2617.88     2546.35     80.09 o 
   7   3   7      186.62      199.13     84.96 o 
   8   3   7      189.25      282.25    102.75 o 
   9   3   7       86.45      -46.78     67.09 o 
  10   3   7      423.38      351.32    114.44 o 
 -12   4   7      290.82      369.33    125.34 o 
 -11   4   7       27.06     -134.25     97.54 o 
 -10   4   7       77.69       86.03     57.04 o 
  -9   4   7     3621.63     3849.08    175.82 o 
  -8   4   7      235.99      241.80     50.87 o 
  -7   4   7      665.62      709.75     64.76 o 
  -6   4   7      841.48      726.23    137.56 o 
  -5   4   7      433.70      343.34     48.00 o 
  -4   4   7       54.89       79.41     16.95 o 
  -3   4   7     2246.43     2490.43    150.87 o 
  -2   4   7      271.87      298.04     59.75 o 
  -1   4   7      181.95      212.55     20.50 o 
   0   4   7      547.02      478.05     44.38 o 
   1   4   7     1274.21     1194.93     53.93 o 
   2   4   7     2934.41     3002.19     86.98 o 
   3   4   7      786.28      662.18     59.79 o 
   4   4   7      721.08      722.43     60.34 o 
   5   4   7       23.85       29.80     33.85 o 
   6   4   7      186.66      209.17     40.37 o 
   7   4   7      174.48      182.60     87.51 o 
   8   4   7     1731.34     1542.02    193.49 o 
   9   4   7      576.76      564.64    136.77 o 
  10   4   7      216.68      417.53    134.91 o 
 -11   5   7      464.34      469.72    116.48 o 
 -10   5   7       25.13       79.79     55.26 o 
  -9   5   7     1672.90     1672.65    122.05 o 
  -8   5   7      243.78      210.89     42.56 o 
  -7   5   7     1952.78     1949.19    109.08 o 
  -6   5   7       38.03       47.88     30.69 o 
  -5   5   7     1514.42     1316.41     87.92 o 
  -4   5   7      294.07      311.62    105.78 o 
  -3   5   7     3285.97     3254.06    180.66 o 
  -2   5   7      385.61      351.26     65.40 o 
  -1   5   7     2726.25     2409.74    160.00 o 
   0   5   7      178.34      212.53     36.98 o 
   1   5   7     1865.98     2062.68    118.08 o 
   2   5   7      191.47      228.40     24.30 o 
   3   5   7     1890.44     1789.65     77.33 o 
   4   5   7       26.53       40.97     27.67 o 
   5   5   7     2610.46     2625.65    123.49 o 
   6   5   7       33.52       57.36     40.55 o 
   7   5   7     1518.78     1486.32    198.87 o 
   8   5   7        3.50      105.30     69.76 o 
   9   5   7      506.14      622.86     98.24 o 
  10   5   7       47.36       -4.57     69.81 o 
 -11   6   7        7.62     -114.64    105.78 o 
 -10   6   7       89.49      175.32     90.29 o 
  -9   6   7      302.08      245.59    106.14 o 
  -8   6   7      199.56       68.77     66.82 o 
  -7   6   7      267.84      213.51     45.98 o 
  -6   6   7      202.08      217.18     59.31 o 
  -5   6   7      657.61      648.53     70.15 o 
  -4   6   7      440.74      381.36     29.83 o 
  -3   6   7     3314.65     2460.86    514.75 o 
  -2   6   7     1467.24     1639.10    138.69 o 
  -1   6   7      106.79       64.27     47.91 o 
   0   6   7        9.13       13.58     28.28 o 
   1   6   7      681.41      745.17     43.63 o 
   2   6   7     1790.17     1792.19     73.43 o 
   3   6   7     1211.87     1087.18     64.04 o 
   4   6   7       40.53       58.00     30.78 o 
   5   6   7        2.77       40.22     29.65 o 
   6   6   7       27.31       28.43     34.43 o 
   7   6   7      418.36      431.34     53.13 o 
   8   6   7     1026.02      990.56    109.94 o 
   9   6   7      828.67      820.40    109.74 o 
 -10   7   7       73.04       79.16     87.83 o 
  -9   7   7      156.68      162.41     82.47 o 
  -8   7   7     1505.83     1316.14    110.31 o 
  -7   7   7       40.81       33.68     66.03 o 
  -6   7   7      322.29      439.85    170.31 o 
  -5   7   7      728.00      669.13     78.60 o 
  -4   7   7      638.00      507.31     85.70 o 
  -3   7   7     4384.63     3993.33    234.29 o 
  -2   7   7     1363.32     1343.07    137.85 o 
  -1   7   7      312.38      332.25     84.25 o 
   0   7   7     4342.67     3959.55    228.53 o 
   1   7   7     3682.88     3717.14    113.97 o 
   2   7   7      355.58      336.33     37.46 o 
   3   7   7     2475.44     2428.25     98.43 o 
   4   7   7      878.38      829.96     89.25 o 
   5   7   7       44.74       51.40     34.26 o 
   6   7   7     1376.20     1404.52    103.18 o 
   7   7   7      194.91      193.92     48.12 o 
   8   7   7       24.43       65.77     53.87 o 
  -9   8   7       59.41       58.05     89.33 o 
  -8   8   7      126.93      212.00     57.92 o 
  -7   8   7      282.28      191.18    111.37 o 
  -6   8   7      532.77      528.65     75.05 o 
  -5   8   7      825.11      836.57    121.50 o 
  -4   8   7     3851.19     4001.34    247.43 o 
  -3   8   7       27.95       23.87     51.33 o 
  -2   8   7        5.37       53.23     60.82 o 
  -1   8   7      125.77        8.47     53.21 o 
   0   8   7      791.27      914.61    115.12 o 
   1   8   7      110.15       94.75     36.53 o 
   2   8   7     3341.80     3350.87    150.33 o 
   3   8   7       67.79       50.69     25.79 o 
   4   8   7       27.66       12.51     75.69 o 
   5   8   7       53.79      -30.06     36.38 o 
   6   8   7      207.33      197.63     52.70 o 
   7   8   7      139.54      162.11     49.35 o 
   8   8   7      163.94      208.27     89.72 o 
  -8   9   7      637.38      842.11     98.63 o 
  -7   9   7      517.61      564.27    116.24 o 
  -6   9   7        4.00       54.31     49.11 o 
  -5   9   7        8.76      -11.40     52.97 o 
  -4   9   7      366.72      386.37     98.25 o 
  -3   9   7       19.48      169.55     76.11 o 
  -2   9   7     1406.54     1582.18    160.21 o 
  -1   9   7     3084.53     3049.89    227.25 o 
   0   9   7       71.77      261.67     83.66 o 
   1   9   7       86.08       40.16     66.91 o 
   2   9   7       62.59       25.66     50.77 o 
   3   9   7      205.07      240.73     50.91 o 
   4   9   7      467.51      618.66    119.95 o 
   5   9   7     1069.79      920.39    131.03 o 
   6   9   7      372.54      245.00     81.14 o 
  -7  10   7      336.85      226.03     60.75 o 
  -6  10   7       39.45       30.12     55.06 o 
  -5  10   7     1799.81     1818.24    189.73 o 
  -4  10   7      538.50      563.67    107.33 o 
  -3  10   7      118.85      141.65     74.10 o 
  -2  10   7        4.31       10.33     57.16 o 
  -1  10   7      578.41      557.39    110.13 o 
   0  10   7      233.68       94.62     55.76 o 
   1  10   7      648.78      658.79     73.92 o 
   2  10   7      442.20      389.53    135.73 o 
   3  10   7      885.18      911.96     89.44 o 
   4  10   7       86.04      -20.20     58.47 o 
   5  10   7        0.14       88.41     75.76 o 
   6  10   7        1.15      113.22     66.38 o 
  -6  11   7      686.46      735.06    130.36 o 
  -5  11   7        0.52       63.12     65.04 o 
  -4  11   7       34.61       -8.38     57.10 o 
  -3  11   7       14.35       32.07     64.45 o 
  -2  11   7      326.04      345.41     96.27 o 
  -1  11   7     1017.61     1125.15    161.41 o 
   0  11   7       68.76       72.32     44.22 o 
   1  11   7      160.24      100.62     42.95 o 
   2  11   7       65.22       11.91     47.75 o 
   3  11   7       11.21       24.88     75.46 o 
   4  11   7       22.01       33.31     65.79 o 
  -3  12   7       50.10       98.52     78.47 o 
  -2  12   7      306.53      369.47    112.11 o 
  -1  12   7      231.22      139.40     77.63 o 
   0  12   7      250.17      326.61    106.30 o 
 -12   0   8      647.20      842.82    150.61 o 
 -10   0   8      323.90      255.60     80.73 o 
  -8   0   8     4595.38     4176.62    244.01 o 
  -6   0   8     2239.37     2307.89    154.16 o 
  -4   0   8     3939.89     4675.89    132.50 o 
  -2   0   8     2389.99     2026.08    104.64 o 
   0   0   8     5413.35     4853.34    132.12 o 
   2   0   8      252.34      356.95     36.04 o 
   4   0   8     4912.84     4918.51    194.46 o 
   6   0   8      917.60      923.64     85.73 o 
   8   0   8       77.91        6.20     68.98 o 
  10   0   8      502.16      418.85    113.56 o 
 -12   1   8       70.03      117.95     59.13 o 
 -11   1   8      110.19       91.56     57.58 o 
 -10   1   8     1255.81     1551.99    168.63 o 
  -9   1   8     1006.26      997.91     55.25 o 
  -8   1   8     1983.44     2066.57     73.66 o 
  -7   1   8       49.82       30.40     17.39 o 
  -6   1   8       78.73       87.43     17.38 o 
  -5   1   8       26.58        7.16     22.18 o 
  -4   1   8    11290.25    11186.34    182.49 o 
  -3   1   8     2629.73     2638.62     90.80 o 
  -2   1   8      250.07      268.76     15.32 o 
  -1   1   8      290.47      351.72     22.64 o 
   0   1   8       96.05       63.14     16.42 o 
   1   1   8     2087.40     2129.53     51.24 o 
   2   1   8     8895.41     8965.43    130.90 o 
   3   1   8      436.53      395.77     33.58 o 
   4   1   8      324.42      337.84     32.27 o 
   5   1   8     2333.03     2211.70     74.72 o 
   6   1   8      418.71      378.46     43.10 o 
   7   1   8     1682.52     1419.91    121.68 o 
   8   1   8     3725.13     3149.43    185.97 o 
   9   1   8      750.85      813.19    105.85 o 
  10   1   8      135.17       52.40     64.56 o 
 -12   2   8       15.82       -4.71     46.95 o 
 -11   2   8      107.70       84.12     43.61 o 
 -10   2   8        6.60      -20.14     54.18 o 
  -9   2   8      643.54      793.24     50.70 o 
  -8   2   8      604.80      550.75     40.04 o 
  -7   2   8     5334.41     5510.62    187.11 o 
  -6   2   8       37.51       89.65     15.62 o 
  -5   2   8      104.94       76.24     13.35 o 
  -4   2   8     1642.31     1797.29     64.31 o 
  -3   2   8      109.72       19.86     37.99 o 
  -2   2   8     2112.42     2219.37     94.87 o 
  -1   2   8     6043.17     5780.37    133.28 o 
   0   2   8     1137.12     1237.12     51.66 o 
   1   2   8     2892.90     2782.75     73.75 o 
   2   2   8       89.44       65.63     23.74 o 
   3   2   8     6549.03     6302.58    149.67 o 
   4   2   8      542.48      516.43     52.37 o 
   5   2   8     4729.99     4624.24    153.63 o 
   6   2   8      634.66      652.02     45.67 o 
   7   2   8      392.24      388.54    103.73 o 
   8   2   8      528.28      437.02    122.18 o 
   9   2   8      792.61      809.69    153.56 o 
  10   2   8       17.38      247.43    119.73 o 
 -12   3   8      412.63      392.96     80.69 o 
 -11   3   8      238.98      357.62     67.34 o 
 -10   3   8        3.84       -7.54     38.29 o 
  -9   3   8     1043.27     1034.65     59.37 o 
  -8   3   8     1399.89     1416.10     63.18 o 
  -7   3   8      259.33      339.59     31.88 o 
  -6   3   8      417.59      525.58     35.52 o 
  -5   3   8     3011.35     2586.08    133.67 o 
  -4   3   8        2.69        2.33     12.47 o 
  -3   3   8     5637.82     5377.44    226.94 o 
  -2   3   8     3351.11     3834.24    190.49 o 
  -1   3   8      146.85      166.42     26.30 o 
   0   3   8      640.89      771.71     49.39 o 
   1   3   8     2402.10     2212.07    100.22 o 
   2   3   8     1780.55     1715.92     91.39 o 
   3   3   8     1603.18     1383.33     71.79 o 
   4   3   8     1580.73     1630.28     98.43 o 
   5   3   8      416.40      359.67     39.65 o 
   6   3   8      972.28      978.09     63.81 o 
   7   3   8     2853.82     2890.41    252.52 o 
   8   3   8      552.50      419.46    112.04 o 
   9   3   8      592.44      755.05    150.30 o 
  10   3   8      165.23      156.83    114.12 o 
 -12   4   8     1429.88     1403.58    201.63 o 
 -11   4   8      361.05      185.61     97.22 o 
 -10   4   8      635.46      750.19    145.91 o 
  -9   4   8     1131.09     1284.61    101.13 o 
  -8   4   8       99.30      163.74     52.61 o 
  -7   4   8      631.06      690.80     69.75 o 
  -6   4   8     1214.75     1283.01     65.29 o 
  -5   4   8      193.05      229.12     28.59 o 
  -4   4   8      950.41      880.10     68.94 o 
  -3   4   8     1749.80     1861.87    139.72 o 
  -2   4   8     2731.79     2653.20    166.59 o 
  -1   4   8      486.10      430.04     33.18 o 
   0   4   8     1957.03     1893.56     93.36 o 
   1   4   8     2571.00     2689.84    116.01 o 
   2   4   8      520.11      537.19     57.07 o 
   3   4   8      365.78      440.81     52.83 o 
   4   4   8     2121.57     2049.79    103.46 o 
   5   4   8      117.77      146.84     70.52 o 
   6   4   8      315.82      382.70     56.12 o 
   7   4   8       92.97       92.46     89.93 o 
   8   4   8      287.37      284.08    102.08 o 
   9   4   8       15.08       28.08     80.32 o 
 -11   5   8      181.56      127.29     79.29 o 
 -10   5   8       15.19       28.24     67.81 o 
  -9   5   8      410.22      375.68    122.21 o 
  -8   5   8      298.17      343.38     55.51 o 
  -7   5   8       39.27       53.36     36.01 o 
  -6   5   8     1684.47     1553.72    101.01 o 
  -5   5   8       57.74       75.35     20.25 o 
  -4   5   8     1636.69     1445.90    111.38 o 
  -3   5   8      611.30      666.13     89.18 o 
  -2   5   8     3711.03     3610.17    239.18 o 
  -1   5   8       23.06       48.19     48.32 o 
   0   5   8     6242.78     6230.83    149.35 o 
   1   5   8        0.62        2.24     15.53 o 
   2   5   8     1420.81     1254.92     64.24 o 
   3   5   8      146.39      131.70     47.50 o 
   4   5   8     4047.85     4104.85    210.95 o 
   5   5   8       29.33        0.94     34.20 o 
   6   5   8     2461.41     2502.95    191.45 o 
   7   5   8       90.87      201.53    102.97 o 
   8   5   8     1195.72     1366.08    193.15 o 
   9   5   8       81.43      302.64     75.92 o 
 -11   6   8        9.70       -1.39     71.97 o 
 -10   6   8       51.89       54.06     86.42 o 
  -9   6   8       82.56      137.77     77.57 o 
  -8   6   8      799.32      794.64     77.43 o 
  -7   6   8      214.63      276.31     53.52 o 
  -6   6   8      797.47      711.50     75.79 o 
  -5   6   8      216.84      243.32     50.83 o 
  -4   6   8      159.26      202.23     61.77 o 
  -3   6   8      532.23      564.17     91.14 o 
  -2   6   8      226.19      247.61     66.60 o 
  -1   6   8     3127.51     3073.65    195.52 o 
   0   6   8     1368.74     1158.49    121.47 o 
   1   6   8       68.79       81.84     27.57 o 
   2   6   8      181.99      190.78     37.67 o 
   3   6   8       51.19       23.43     24.19 o 
   4   6   8     1993.05     1951.84    108.90 o 
   5   6   8     1980.09     1919.16    117.35 o 
   6   6   8      332.91      389.97     59.38 o 
   7   6   8       23.68        0.48     46.77 o 
   8   6   8      863.45      852.19    104.36 o 
   9   6   8       11.56      -81.40     74.64 o 
 -10   7   8        1.42       46.01     95.58 o 
  -9   7   8      333.38      424.43     73.51 o 
  -8   7   8      232.48      142.91    149.97 o 
  -7   7   8      125.21      117.45     54.41 o 
  -6   7   8     2046.56     1950.61    148.30 o 
  -5   7   8     1049.95     1168.43     96.39 o 
  -4   7   8       42.54       65.44     55.05 o 
  -3   7   8      494.56      504.98     87.82 o 
  -2   7   8      577.00      705.19     75.05 o 
  -1   7   8     1716.43     1626.91    107.89 o 
   0   7   8     6128.07     6024.79    289.76 o 
   1   7   8     1022.78     1074.00     72.42 o 
   2   7   8     1132.32     1085.85     63.80 o 
   3   7   8       31.15      -37.77     35.05 o 
   4   7   8      345.26      328.86     51.77 o 
   5   7   8      107.23      131.62     40.00 o 
   6   7   8      424.67      456.39     64.42 o 
   7   7   8      207.61      149.20     48.39 o 
   8   7   8       73.46      129.41     58.41 o 
  -9   8   8        9.58       32.06     73.21 o 
  -8   8   8       79.85      164.05     54.06 o 
  -7   8   8      797.45      796.38     98.98 o 
  -6   8   8       77.04       45.71     41.40 o 
  -5   8   8      141.83      153.60     66.47 o 
  -4   8   8       43.76       54.18     62.50 o 
  -3   8   8      302.04      231.53     72.05 o 
  -2   8   8      785.42      510.13     93.70 o 
  -1   8   8     2273.27     2393.42    192.68 o 
   0   8   8      629.55      688.76    111.50 o 
   1   8   8     1548.28     1519.74    104.29 o 
   2   8   8       92.16       27.71     37.91 o 
   3   8   8     1062.01     1101.92    140.12 o 
   4   8   8       78.99      114.13     43.76 o 
   5   8   8     1895.38     1914.49    121.76 o 
   6   8   8      318.57      322.81     59.90 o 
   7   8   8      122.22      137.60     71.86 o 
  -8   9   8      142.93      177.28     59.25 o 
  -7   9   8       36.04       49.89     82.55 o 
  -6   9   8       14.05      -23.20     56.32 o 
  -5   9   8     1404.57     1796.23    177.08 o 
  -4   9   8      687.96      777.70    126.77 o 
  -3   9   8        4.11      -27.38     48.84 o 
  -2   9   8        1.68      164.06     78.84 o 
  -1   9   8        0.42      -38.69     56.21 o 
   0   9   8       12.82       94.56     70.46 o 
   1   9   8      997.96      978.86     91.42 o 
   2   9   8     2488.95     2180.91    298.79 o 
   3   9   8       48.16      161.93     49.02 o 
   4   9   8       19.90       47.27     61.88 o 
   5   9   8        0.02      -78.11     71.41 o 
   6   9   8       65.16      216.21     81.02 o 
  -7  10   8       20.39       48.49     62.76 o 
  -6  10   8       29.72       36.40     66.78 o 
  -5  10   8      415.72      542.91    119.36 o 
  -4  10   8       45.43       64.33     66.23 o 
  -3  10   8       10.21       37.49     73.31 o 
  -2  10   8      841.25     1039.79    146.08 o 
  -1  10   8      135.69      125.77     70.72 o 
   0  10   8      208.60      151.67     46.72 o 
   1  10   8      342.36      327.97     83.92 o 
   2  10   8       36.11        5.91     74.81 o 
   3  10   8        1.04       23.78     37.85 o 
   4  10   8      100.56      231.45     82.41 o 
   5  10   8       45.18      129.74     77.37 o 
  -5  11   8       20.28        2.53     62.15 o 
  -4  11   8      608.88      654.76    125.92 o 
  -3  11   8       15.93      -36.92     62.14 o 
  -2  11   8        8.19       44.88     65.34 o 
  -1  11   8       17.56       85.70     80.12 o 
   0  11   8        2.32       27.69     39.59 o 
   1  11   8       41.69       96.19     48.43 o 
   2  11   8      654.23      630.43     82.14 o 
   3  11   8       49.50      105.23     48.56 o 
 -11   0   9     1676.15     1893.31    194.51 o 
  -9   0   9     1432.07     1554.38    159.43 o 
  -7   0   9    11255.43    11847.82    403.13 o 
  -5   0   9     2790.70     2561.82    151.12 o 
  -3   0   9     8985.91     9648.01    274.35 o 
  -1   0   9     4993.32     5075.31    340.98 o 
   1   0   9      653.25      740.51     48.43 o 
   3   0   9     1563.78     1355.46     84.29 o 
   5   0   9        3.79      -16.38     26.43 o 
   7   0   9     1471.93     1344.29    173.56 o 
   9   0   9     1557.42     1579.38    205.24 o 
 -12   1   9       33.51        5.75     47.34 o 
 -11   1   9      123.11      180.75     56.76 o 
 -10   1   9      417.60      449.59     70.92 o 
  -9   1   9      175.32      145.98     46.82 o 
  -8   1   9     1923.04     1900.92     92.91 o 
  -7   1   9     5022.53     5145.90    142.65 o 
  -6   1   9      262.42      222.93     32.84 o 
  -5   1   9      164.04      180.07     29.37 o 
  -4   1   9     1279.12     1279.21     57.37 o 
  -3   1   9       62.67       50.07     18.24 o 
  -2   1   9     1904.37     2001.11     76.28 o 
  -1   1   9    16659.63    17120.49    219.91 o 
   0   1   9       97.17       82.69     17.50 o 
   1   1   9      321.10      314.05     25.76 o 
   2   1   9       59.11       88.73     17.75 o 
   3   1   9      241.39      178.85     21.94 o 
   4   1   9      107.65      109.01     24.18 o 
   5   1   9     5433.66     5184.08    122.27 o 
   6   1   9      141.10      204.08     28.83 o 
   7   1   9      201.71      197.76     38.44 o 
   8   1   9      140.12       76.37     54.81 o 
   9   1   9       94.88       53.29     71.74 o 
 -12   2   9      258.57      189.26     63.67 o 
 -11   2   9      493.54      554.71     78.42 o 
 -10   2   9     1472.09     1535.06    118.60 o 
  -9   2   9        7.06       -6.56     24.84 o 
  -8   2   9       10.18       23.47     20.45 o 
  -7   2   9      316.40      325.22     30.12 o 
  -6   2   9      201.29      226.89     18.77 o 
  -5   2   9      445.76      449.98     21.53 o 
  -4   2   9    10151.23     9480.45    162.09 o 
  -3   2   9      194.44      247.50     24.74 o 
  -2   2   9      433.97      444.01     25.84 o 
  -1   2   9     2621.49     2903.22     70.87 o 
   0   2   9     5012.80     4725.94    110.19 o 
   1   2   9      134.31      203.35     37.70 o 
   2   2   9     7064.48     6531.32    152.56 o 
   3   2   9      964.88      890.28     49.48 o 
   4   2   9     1546.26     1510.32     72.73 o 
   5   2   9       16.21       59.63     23.68 o 
   6   2   9     2171.54     2098.04     69.87 o 
   7   2   9       31.77       16.80     84.82 o 
   8   2   9      671.69      642.59    126.62 o 
   9   2   9      524.08      577.58    142.74 o 
 -12   3   9      100.71      144.12     91.11 o 
 -11   3   9      393.26      351.26     68.94 o 
 -10   3   9      213.63      217.19     57.71 o 
  -9   3   9      337.25      324.89     40.61 o 
  -8   3   9     2105.21     2091.18     76.59 o 
  -7   3   9      881.32      830.25     49.29 o 
  -6   3   9      154.68      163.35     19.97 o 
  -5   3   9     1035.41     1068.69     53.80 o 
  -4   3   9      314.68      291.09     45.79 o 
  -3   3   9      934.04     1158.10    110.71 o 
  -2   3   9     1034.19      870.11    104.67 o 
  -1   3   9        4.32       19.79     17.14 o 
   0   3   9     3577.81     3496.97    218.42 o 
   1   3   9        1.99       42.94     29.02 o 
   2   3   9      421.24      416.50     51.05 o 
   3   3   9      269.36      271.99     39.11 o 
   4   3   9     1356.90     1396.25     96.49 o 
   5   3   9       99.75      108.27     28.73 o 
   6   3   9     2756.37     2575.74    123.79 o 
   7   3   9       20.10      152.27     93.89 o 
   8   3   9      147.33      367.60    120.03 o 
   9   3   9      128.65      163.97    109.99 o 
 -12   4   9        7.02      107.86     94.04 o 
 -11   4   9      214.98      227.38     93.18 o 
 -10   4   9        5.83       39.59     77.65 o 
  -9   4   9      658.18      633.91     84.55 o 
  -8   4   9      224.36      204.52     28.76 o 
  -7   4   9       49.61       85.07     28.65 o 
  -6   4   9      134.30      132.34     26.92 o 
  -5   4   9     1927.92     1902.58     67.70 o 
  -4   4   9     1574.44     1429.39    128.35 o 
  -3   4   9       57.83       66.94     48.52 o 
  -2   4   9     2489.34     2685.85    172.01 o 
  -1   4   9      125.94      141.36     25.41 o 
   0   4   9      714.96      721.57     56.50 o 
   1   4   9     2845.33     2648.74    119.75 o 
   2   4   9     3134.87     3086.83    131.09 o 
   3   4   9      700.96      633.32     64.89 o 
   4   4   9      406.24      330.79     81.92 o 
   5   4   9       49.87       11.68     26.08 o 
   6   4   9      894.50      781.12     75.72 o 
   7   4   9     1692.51     1260.97    176.98 o 
   8   4   9      494.92      735.33    158.67 o 
   9   4   9      354.42      571.90    141.70 o 
 -11   5   9      182.34      144.95     94.25 o 
 -10   5   9        5.82      150.01     86.35 o 
  -9   5   9     1214.59     1238.29    170.30 o 
  -8   5   9      218.93      214.60     48.65 o 
  -7   5   9     1164.00     1060.72     88.60 o 
  -6   5   9        0.74       30.75     36.98 o 
  -5   5   9     1096.33     1077.01     87.34 o 
  -4   5   9       26.15      102.99     55.09 o 
  -3   5   9     2866.48     2892.22    184.00 o 
  -2   5   9     1849.80     1874.41    143.88 o 
  -1   5   9     2963.19     2908.01    187.60 o 
   0   5   9        3.90       -2.69     15.21 o 
   1   5   9      923.73      987.24     52.91 o 
   2   5   9       27.34       69.84     24.80 o 
   3   5   9     4984.09     4902.97    120.10 o 
   4   5   9       16.33       15.01     29.89 o 
   5   5   9      896.16     1010.18     89.05 o 
   6   5   9       28.27       25.99     35.95 o 
   7   5   9      606.46      496.77    128.37 o 
   8   5   9       55.46       47.28     70.24 o 
 -10   6   9      478.67      374.42    100.37 o 
  -9   6   9      247.11      298.08    103.97 o 
  -8   6   9       64.61       11.45     37.22 o 
  -7   6   9        1.86       -4.79     38.34 o 
  -6   6   9       21.56       46.71     45.08 o 
  -5   6   9     1776.29     1791.91    114.14 o 
  -4   6   9     2084.98     2097.53    167.10 o 
  -3   6   9      342.24      581.40     96.80 o 
  -2   6   9      733.30      735.52    100.07 o 
  -1   6   9       34.62       77.92     58.65 o 
   0   6   9        2.87      -38.57     54.12 o 
   1   6   9     2721.50     2761.94    123.78 o 
   2   6   9     1049.90     1100.65     56.95 o 
   3   6   9      432.77      527.52     49.08 o 
   4   6   9        3.62       14.15     42.92 o 
   5   6   9      221.28      157.75     55.20 o 
   6   6   9      274.28      299.96     45.69 o 
   7   6   9      675.20      563.20     85.69 o 
   8   6   9      249.14      125.17    163.65 o 
 -10   7   9        3.94       88.32    123.66 o 
  -9   7   9      914.19      751.22     89.82 o 
  -8   7   9      604.79      696.74    143.80 o 
  -7   7   9      247.27      196.09     55.06 o 
  -6   7   9      836.48      798.29     83.03 o 
  -5   7   9      549.09      480.04     87.88 o 
  -4   7   9      349.16      307.13     80.05 o 
  -3   7   9      492.73      481.55     93.01 o 
  -2   7   9      642.89      663.74    103.06 o 
  -1   7   9      242.67      238.46     73.05 o 
   0   7   9     1598.77     1580.39    107.78 o 
   1   7   9      541.69      589.92     57.59 o 
   2   7   9       20.74       -8.04     36.07 o 
   3   7   9      155.85      191.82     36.13 o 
   4   7   9     1080.51     1085.12    107.85 o 
   5   7   9      240.25      265.57     50.59 o 
   6   7   9      819.63      995.82     90.33 o 
   7   7   9      138.53       90.26     51.51 o 
   8   7   9       11.54      -68.49     75.04 o 
  -9   8   9       11.53       31.05     62.21 o 
  -8   8   9      100.36       95.95     50.78 o 
  -7   8   9      107.48       82.99     52.83 o 
  -6   8   9       98.27      138.50     65.17 o 
  -5   8   9        0.76       90.26     67.60 o 
  -4   8   9     1323.77     1387.54    159.04 o 
  -3   8   9        5.13       27.10     55.90 o 
  -2   8   9      149.34      164.12     80.44 o 
  -1   8   9       26.38      -67.69     50.96 o 
   0   8   9      175.23      111.95     67.25 o 
   1   8   9       41.71       18.70     35.26 o 
   2   8   9      125.56      197.44     76.57 o 
   3   8   9        2.50       21.23     47.43 o 
   4   8   9      308.54      364.08     88.01 o 
   5   8   9      222.59      146.62     67.73 o 
   6   8   9      145.46      250.10     79.47 o 
  -8   9   9      427.66      383.35    135.41 o 
  -7   9   9     1893.65     1717.45    183.95 o 
  -6   9   9       12.44      -17.79     54.51 o 
  -5   9   9       12.31       97.62     76.73 o 
  -4   9   9        1.13      -65.94     65.66 o 
  -3   9   9       93.12      111.30     64.17 o 
  -2   9   9      203.54      219.88     80.20 o 
  -1   9   9     1537.11     1556.64    169.70 o 
   0   9   9      211.02      260.75     56.27 o 
   1   9   9      355.38      395.85     64.62 o 
   2   9   9      169.33      128.27     59.26 o 
   3   9   9       14.95       44.92     39.94 o 
   4   9   9      105.97       72.10     69.60 o 
   5   9   9      587.74      605.25    115.89 o 
   6   9   9      550.85      764.20    127.06 o 
  -7  10   9      108.34       92.84     67.72 o 
  -6  10   9       24.25      164.23     77.09 o 
  -5  10   9       19.14       67.80     77.73 o 
  -4  10   9        9.01       59.60     81.21 o 
  -3  10   9      787.34      963.30    144.27 o 
  -2  10   9      364.80      282.59     92.12 o 
  -1  10   9      330.94      418.67    106.66 o 
   0  10   9       21.64       67.87     48.88 o 
   1  10   9       16.52       34.66     46.42 o 
   2  10   9       14.00       91.90     50.73 o 
   3  10   9     1784.58     1655.23    221.54 o 
   4  10   9       13.66       39.55     63.35 o 
  -5  11   9      146.18      172.13     86.72 o 
  -4  11   9       63.11      130.42     89.80 o 
  -3  11   9       84.23      -34.63     60.69 o 
  -2  11   9      432.62      389.27    114.80 o 
  -1  11   9      796.66      843.78    148.59 o 
   0  11   9        2.12       36.59     43.06 o 
   1  11   9       55.07      105.15     50.82 o 
   2  11   9       27.64       67.10     52.14 o 
 -12   0  10      376.60      220.93     91.56 o 
 -10   0  10     1547.58     1559.63    108.73 o 
  -8   0  10       40.02       54.68     56.44 o 
  -6   0  10      607.35      583.84     80.39 o 
  -2   0  10     1114.30      858.78     76.08 o 
   0   0  10     3231.12     3029.31     93.45 o 
   2   0  10     3188.17     3238.41    128.68 o 
   4   0  10     4114.49     4165.02    157.97 o 
   6   0  10     2344.80     2410.97    164.33 o 
   8   0  10      239.25       85.60     92.28 o 
 -12   1  10        6.97       67.21     46.58 o 
 -11   1  10      118.36      110.96     62.52 o 
 -10   1  10     1506.24     1371.90    112.38 o 
  -9   1  10      490.98      520.76     56.14 o 
  -8   1  10       27.06        7.80     26.99 o 
  -7   1  10     1156.20     1121.47     68.78 o 
  -6   1  10      175.63      173.69     32.88 o 
  -5   1  10     1236.00     1268.84     84.49 o 
  -4   1  10     5669.89     5536.63    254.01 o 
  -3   1  10      163.15      167.17     30.18 o 
  -2   1  10      617.54      693.37     35.08 o 
  -1   1  10      419.54      459.10     33.57 o 
   0   1  10       63.70       43.75     18.00 o 
   1   1  10     2179.30     2123.26     63.16 o 
   2   1  10     3830.91     3784.57     80.28 o 
   3   1  10     4440.52     4232.73     98.27 o 
   4   1  10     2339.76     2330.14     83.63 o 
   5   1  10      187.88      181.61     34.52 o 
   6   1  10      960.23      926.30     55.98 o 
   7   1  10      685.95      685.17     96.53 o 
   8   1  10     1854.92     2005.53    160.38 o 
   9   1  10     1294.53     1185.69    131.37 o 
 -12   2  10       14.93        1.82     72.56 o 
 -11   2  10      140.17      124.78     54.68 o 
 -10   2  10       78.37      151.13     53.76 o 
  -9   2  10      954.95      925.17     67.36 o 
  -8   2  10      175.40      200.66     36.27 o 
  -7   2  10      104.00       52.07     49.63 o 
  -6   2  10       20.51       -2.79     15.83 o 
  -5   2  10      269.49      244.69     19.62 o 
  -4   2  10       18.66        3.34     46.05 o 
  -3   2  10     2101.43     1918.23    100.22 o 
  -2   2  10       32.24        9.60      9.77 o 
  -1   2  10     4555.98     4441.90    126.69 o 
   0   2  10     3604.12     3686.91    158.91 o 
   1   2  10       18.53       13.03     19.33 o 
   2   2  10     2092.15     2252.96     91.91 o 
   3   2  10      881.84      853.08     50.88 o 
   4   2  10       10.27       44.73     26.92 o 
   5   2  10     1680.22     1645.75     81.34 o 
   6   2  10      314.09      342.03     55.48 o 
   7   2  10      201.82      254.92     97.27 o 
   8   2  10      374.27      304.78    104.08 o 
   9   2  10       67.66       30.39     72.17 o 
 -12   3  10       47.66      -24.13     79.71 o 
 -11   3  10      430.18      664.97    140.83 o 
 -10   3  10       26.46       21.70     88.21 o 
  -9   3  10      208.85      204.10     35.86 o 
  -8   3  10      955.22      905.25     64.12 o 
  -7   3  10       43.41       22.63     21.72 o 
  -6   3  10     1153.28     1191.75     47.96 o 
  -5   3  10     6215.69     5934.05    213.56 o 
  -4   3  10       61.82       53.49     41.79 o 
  -3   3  10      616.12      484.77     75.04 o 
  -2   3  10     1186.09     1170.98     68.07 o 
  -1   3  10      645.41      650.78     27.37 o 
   0   3  10      590.73      598.60     50.66 o 
   1   3  10     2473.93     2311.53    114.04 o 
   2   3  10      214.70      147.09     67.18 o 
   3   3  10     1179.45     1039.88     67.61 o 
   4   3  10       11.59      -27.45     26.91 o 
   5   3  10      124.18      180.61     33.65 o 
   6   3  10      514.07      450.32     64.84 o 
   7   3  10     1946.79     1902.04    214.30 o 
   8   3  10       80.33      238.74    110.56 o 
   9   3  10      361.65      391.49    121.00 o 
 -11   4  10      123.76       62.41     80.72 o 
 -10   4  10      149.64      301.99     98.17 o 
  -9   4  10     1365.60     1212.39    196.40 o 
  -8   4  10     2656.76     2568.75    138.67 o 
  -7   4  10      373.57      464.82     59.75 o 
  -6   4  10        8.61       19.17     19.61 o 
  -5   4  10       54.67       39.76     15.12 o 
  -4   4  10      406.35      365.63     80.11 o 
  -3   4  10      463.08      507.72     82.01 o 
  -2   4  10     4684.18     5027.44    251.98 o 
  -1   4  10     1874.70     1754.31    151.77 o 
   0   4  10       47.20       42.11     15.66 o 
   1   4  10       62.37       75.07     38.30 o 
   2   4  10      759.72      730.44     70.25 o 
   3   4  10      298.65      243.91     39.63 o 
   4   4  10     2891.07     2689.21    140.56 o 
   5   4  10     1246.64     1433.66     67.31 o 
   6   4  10       59.65       45.79     31.49 o 
   7   4  10      265.38      371.87    111.18 o 
   8   4  10       66.84       69.15     87.76 o 
 -11   5  10      130.22      303.91    120.04 o 
 -10   5  10       65.29      -63.93     75.93 o 
  -9   5  10       24.28        6.72     64.27 o 
  -8   5  10      874.04      714.96     80.10 o 
  -7   5  10        4.85       13.69     38.06 o 
  -6   5  10     2045.97     1821.89    115.50 o 
  -5   5  10       47.10       50.66     55.58 o 
  -4   5  10     1072.33     1081.20    121.48 o 
  -3   5  10      126.84      167.54     69.09 o 
  -2   5  10     1103.00     1188.64     56.03 o 
  -1   5  10      640.82      836.08    109.55 o 
   0   5  10     2243.51     2033.15     62.18 o 
   1   5  10      675.36      722.88     46.10 o 
   2   5  10      950.99      964.48     59.92 o 
   3   5  10      191.51      178.02     49.35 o 
   4   5  10      320.32      360.87     58.72 o 
   5   5  10      119.73      134.37     61.46 o 
   6   5  10      540.68      576.55     69.46 o 
   7   5  10       79.84      110.43     85.08 o 
   8   5  10     1452.15     1796.71    225.03 o 
 -10   6  10       82.39      186.16     95.59 o 
  -9   6  10       62.66      108.74     78.46 o 
  -8   6  10     1220.29     1082.80     98.72 o 
  -7   6  10      855.60      689.91     82.79 o 
  -6   6  10        4.84      -37.49     47.05 o 
  -5   6  10        5.82        3.41     45.93 o 
  -4   6  10      931.32     1110.87    126.45 o 
  -3   6  10       78.79       78.34     53.87 o 
  -2   6  10    10193.37    10138.29    389.37 o 
  -1   6  10     2410.72     2263.89    180.90 o 
   0   6  10       95.47        8.89     52.68 o 
   1   6  10       14.57       54.76     33.48 o 
   2   6  10      366.91      376.91     40.48 o 
   3   6  10       21.77       37.64     28.44 o 
   4   6  10     4432.32     4078.41    137.09 o 
   5   6  10      100.30      141.62     34.54 o 
   6   6  10      189.30      161.11     45.32 o 
   7   6  10       51.51      156.57     55.80 o 
   8   6  10        2.98     -124.12     82.74 o 
  -9   7  10      111.12       25.70     73.58 o 
  -8   7  10      116.09      248.95     89.93 o 
  -7   7  10      276.86      227.25     55.41 o 
  -6   7  10     1382.12     1346.61    140.21 o 
  -5   7  10     1334.94     1374.02    146.42 o 
  -4   7  10      106.78       43.65     53.73 o 
  -3   7  10       56.94      -26.84     51.05 o 
  -2   7  10     1119.06     1168.26    135.22 o 
  -1   7  10       20.29      -47.84     54.89 o 
   0   7  10       73.48      -17.96     56.24 o 
   1   7  10     1212.85     1252.78    111.24 o 
   2   7  10       42.94       16.68     38.94 o 
   3   7  10     1398.28     1448.29    105.57 o 
   4   7  10       66.28       -4.87     54.29 o 
   5   7  10        8.48       72.64     60.02 o 
   6   7  10       25.19       -9.05     39.97 o 
   7   7  10      499.92      437.89    132.00 o 
  -9   8  10      174.72      192.69     63.32 o 
  -8   8  10       13.78       28.89     49.30 o 
  -7   8  10      706.33      764.13    120.95 o 
  -6   8  10      151.99      122.07     47.34 o 
  -5   8  10      278.31      318.23     64.25 o 
  -4   8  10      121.78      152.28     53.34 o 
  -3   8  10      124.63       51.87     62.13 o 
  -2   8  10      187.21      194.01     71.10 o 
  -1   8  10     2029.22     1987.41    133.27 o 
   0   8  10      617.07      506.64    104.14 o 
   1   8  10      209.31      233.68     51.58 o 
   2   8  10       26.71       67.76     39.57 o 
   3   8  10      793.75      840.44     86.17 o 
   4   8  10      171.86      295.19     76.27 o 
   5   8  10     1028.58     1185.60    146.07 o 
   6   8  10      759.70      803.13    117.87 o 
  -8   9  10       16.12       50.62     58.30 o 
  -7   9  10      164.39      323.83     97.58 o 
  -6   9  10        5.38        6.76     55.25 o 
  -5   9  10      703.08     1002.91    149.63 o 
  -4   9  10     1209.38     1515.06    180.89 o 
  -3   9  10      281.26      223.20     84.43 o 
  -2   9  10      176.75      262.04     95.84 o 
  -1   9  10      391.27      437.28    100.35 o 
   0   9  10      240.29      384.95     65.51 o 
   1   9  10        6.87      -22.75     48.15 o 
   2   9  10      569.90      543.19    123.85 o 
   3   9  10      616.12      674.94     81.44 o 
   4   9  10       32.93        6.27     65.24 o 
   5   9  10       53.94       90.36     59.97 o 
  -6  10  10      231.18      214.82     81.74 o 
  -5  10  10       31.56      114.39     78.95 o 
  -4  10  10      623.45      610.94    124.60 o 
  -3  10  10       93.32      -41.93     73.46 o 
  -2  10  10      118.58      217.48     89.12 o 
  -1  10  10      153.11      322.88    106.36 o 
   0  10  10     1150.28     1035.01    100.13 o 
   1  10  10       11.79       99.93     46.82 o 
   2  10  10      340.65      404.03     67.41 o 
   3  10  10        3.63       78.13     44.40 o 
   4  10  10        9.03      101.93     79.97 o 
  -4  11  10     1925.84     2029.70    216.57 o 
  -3  11  10      121.08      118.32     82.29 o 
  -2  11  10        8.57     -106.58     87.46 o 
  -1  11  10      161.31      195.85     61.64 o 
   0  11  10       15.75      109.60     69.72 o 
   1  11  10      717.91      660.12    111.30 o 
 -11   0  11      148.98      322.80     88.80 o 
  -9   0  11     1901.98     2003.15    122.30 o 
  -7   0  11      827.45      928.06    108.79 o 
  -5   0  11      879.74      754.90     85.90 o 
  -1   0  11      291.18      397.99     42.79 o 
   1   0  11     2963.35     2703.30    103.72 o 
   3   0  11     5644.17     5809.86    209.30 o 
   5   0  11     1425.55     1574.78    104.45 o 
   7   0  11     1499.33     1396.95    181.26 o 
   9   0  11     1055.28     1006.91    177.26 o 
 -12   1  11       71.55      246.04     99.74 o 
 -11   1  11       72.96       66.60     56.06 o 
 -10   1  11       95.98      162.14     40.02 o 
  -9   1  11      271.02      400.11     69.02 o 
  -8   1  11      663.90      670.97     70.76 o 
  -7   1  11     2356.39     2269.91     96.10 o 
  -6   1  11      110.07      118.48     26.92 o 
  -5   1  11     1126.93     1123.89     60.36 o 
  -4   1  11       17.45       80.68     98.51 o 
  -3   1  11     3910.00     3647.28    216.05 o 
  -2   1  11     1008.26     1084.64     63.24 o 
  -1   1  11     1449.02     1402.68     82.01 o 
   0   1  11      930.14      884.31     75.20 o 
   1   1  11      552.04      608.20     38.48 o 
   2   1  11      138.68      123.85     21.92 o 
   3   1  11     3712.95     3613.84     94.11 o 
   4   1  11      242.28      265.11     35.89 o 
   5   1  11      249.12      284.58     36.73 o 
   6   1  11     1032.29      989.51     74.84 o 
   7   1  11       67.30      135.21     58.07 o 
   8   1  11       76.74       -2.87     75.89 o 
   9   1  11      553.30      510.70    153.06 o 
 -12   2  11      687.60      797.11    149.09 o 
 -11   2  11        1.19      -54.98     70.23 o 
 -10   2  11      972.73     1074.18    158.14 o 
  -9   2  11      275.98      349.01     72.14 o 
  -8   2  11      113.83       82.01     30.34 o 
  -7   2  11      119.86      158.84     33.12 o 
  -6   2  11     7039.32     7295.19    378.34 o 
  -5   2  11      286.47      275.29     49.64 o 
  -4   2  11     1611.05     1049.85    208.79 o 
  -3   2  11     1056.83     1100.42     72.89 o 
  -2   2  11      530.56      544.81     27.64 o 
  -1   2  11      425.57      419.33     28.04 o 
   0   2  11     3543.52     3385.51    102.13 o 
   1   2  11      217.70      231.19     28.78 o 
   2   2  11     1228.48     1153.31     60.12 o 
   3   2  11      842.69      839.64     53.24 o 
   4   2  11       12.85       35.57     35.05 o 
   5   2  11      355.70      311.23     42.73 o 
   6   2  11      631.21      665.44     74.77 o 
   7   2  11       26.64       42.01     90.49 o 
   8   2  11     1740.29     1651.77    213.32 o 
 -11   3  11       85.49       98.65     79.91 o 
 -10   3  11       39.45      -21.08     62.28 o 
  -9   3  11       92.75       94.81     39.67 o 
  -8   3  11      633.67      491.68     65.64 o 
  -7   3  11       77.07       56.38     24.93 o 
  -6   3  11     1716.06     1746.06     83.66 o 
  -5   3  11       11.20      -42.37     51.70 o 
  -4   3  11      192.17      126.16     22.46 o 
  -3   3  11        5.77       48.91     41.26 o 
  -2   3  11     3510.04     3324.42    118.75 o 
  -1   3  11       32.28       17.23     11.31 o 
   0   3  11     2220.57     2169.93    133.27 o 
   1   3  11      321.79      322.89     42.23 o 
   2   3  11       16.20       50.89     29.09 o 
   3   3  11        1.00       30.20     32.34 o 
   4   3  11     6049.80     5891.70    162.96 o 
   5   3  11      204.28      217.48     52.75 o 
   6   3  11      649.96      639.35     79.80 o 
   7   3  11       33.28       67.39     92.12 o 
   8   3  11       36.01      155.68     95.71 o 
 -11   4  11     2319.15     2786.84    267.05 o 
 -10   4  11      260.29      265.88     88.78 o 
  -9   4  11        3.79      -22.04     37.19 o 
  -8   4  11        2.68      -56.13     54.99 o 
  -7   4  11      134.62       95.38     46.32 o 
  -6   4  11        9.10      -23.34     34.56 o 
  -5   4  11     3587.21     3835.97    225.06 o 
  -4   4  11     1031.55     1019.11    124.96 o 
  -3   4  11      637.14      552.39     94.93 o 
  -2   4  11      183.19      203.58     52.01 o 
  -1   4  11      774.68      828.78     75.50 o 
   0   4  11      202.39      182.11     64.34 o 
   1   4  11     6673.75     6510.32    246.68 o 
   2   4  11      696.77      695.42     72.67 o 
   3   4  11      754.66      787.42    105.88 o 
   4   4  11      179.60      172.04     53.52 o 
   5   4  11        0.60      -17.59     22.08 o 
   6   4  11       91.37       79.69     69.57 o 
   7   4  11     2589.29     2187.94    233.77 o 
   8   4  11      123.99      137.06     85.74 o 
 -11   5  11        2.03       28.41     68.36 o 
 -10   5  11      727.80      945.07    157.30 o 
  -9   5  11      679.66      682.71    132.64 o 
  -8   5  11       77.45       91.34     40.27 o 
  -7   5  11      326.22      320.92     58.60 o 
  -6   5  11       45.39       80.13     42.95 o 
  -5   5  11       15.03       -0.71     53.32 o 
  -4   5  11       33.23      -29.99     57.33 o 
  -3   5  11     2767.57     2764.47    201.11 o 
  -2   5  11      417.73      435.48     48.14 o 
  -1   5  11       66.73       55.16     53.48 o 
   0   5  11      346.76      391.53     85.00 o 
   1   5  11      433.69      354.09     56.41 o 
   2   5  11      450.55      488.57     45.92 o 
   3   5  11      660.80      625.74     74.05 o 
   4   5  11       13.74       11.24     36.32 o 
   5   5  11     1026.48     1145.70    101.44 o 
   6   5  11      131.59      166.58     91.90 o 
   7   5  11      262.38      313.13    107.98 o 
 -10   6  11       70.74       62.21     80.08 o 
  -9   6  11       15.71      117.82     95.39 o 
  -8   6  11        0.48      -63.21     42.14 o 
  -7   6  11        2.43       11.77     71.26 o 
  -6   6  11      176.43      166.71     70.49 o 
  -5   6  11     3138.74     3218.48    216.92 o 
  -4   6  11       43.43      171.42     68.14 o 
  -3   6  11        9.05       70.64     52.97 o 
  -2   6  11       58.32      141.09     63.31 o 
  -1   6  11      800.80      827.29    119.28 o 
   0   6  11      570.09      584.33    102.69 o 
   1   6  11     1946.97     2017.59    165.13 o 
   2   6  11      544.31      661.34     72.81 o 
   3   6  11       25.57       66.94     30.95 o 
   4   6  11      438.23      507.31     69.66 o 
   5   6  11       42.65        6.16     36.79 o 
   6   6  11      126.83       37.95     78.93 o 
   7   6  11     1410.40     1418.06    205.25 o 
  -9   7  11       24.18      112.54     94.96 o 
  -8   7  11      121.68      149.92     50.60 o 
  -7   7  11       23.97       -5.01     56.29 o 
  -6   7  11     1010.86      987.80    129.26 o 
  -5   7  11        2.10       54.26     59.75 o 
  -4   7  11       12.62       79.38     64.92 o 
  -3   7  11        3.24      -34.82     56.21 o 
  -2   7  11     3230.44     3878.46    254.49 o 
  -1   7  11      577.61      722.45    113.81 o 
   0   7  11     1086.28     1054.89    140.33 o 
   1   7  11       34.73       75.25     32.69 o 
   2   7  11      361.25      476.29     95.05 o 
   3   7  11       19.98       73.61     40.23 o 
   4   7  11     1488.68     1515.67    113.17 o 
   5   7  11      143.24      309.39     87.76 o 
   6   7  11      391.76      149.42     90.86 o 
  -8   8  11       12.47      100.94     55.48 o 
  -7   8  11      119.20      152.93     72.57 o 
  -6   8  11      294.50      326.43     88.79 o 
  -5   8  11       74.99      202.59     85.56 o 
  -4   8  11      120.89      252.69     84.53 o 
  -3   8  11      686.32      467.88    104.76 o 
  -2   8  11       37.12      176.16    114.44 o 
  -1   8  11      117.25      148.92     61.00 o 
   0   8  11      348.08      364.71     55.52 o 
   1   8  11      235.92      290.77     60.08 o 
   2   8  11      495.45      589.18     94.97 o 
   3   8  11      314.33      272.95     60.27 o 
   4   8  11      208.59      208.90     75.88 o 
   5   8  11      198.50       59.63     55.12 o 
  -7   9  11      371.29      316.22     98.80 o 
  -6   9  11      343.87      471.89    116.73 o 
  -5   9  11       40.05      121.22     74.85 o 
  -4   9  11      998.97      811.00    133.22 o 
  -3   9  11      269.37      277.82     96.49 o 
  -2   9  11      157.73      191.28     84.17 o 
  -1   9  11      450.15      465.40    111.78 o 
   0   9  11      438.15      512.81     74.90 o 
   1   9  11       58.78       56.42     40.70 o 
   2   9  11      568.33      471.34     72.93 o 
   3   9  11      234.56      225.43     58.72 o 
   4   9  11      373.88      789.03    134.12 o 
  -6  10  11       16.23      -29.43     65.19 o 
  -5  10  11       19.46      -32.50     75.04 o 
  -4  10  11       29.36       33.77     80.46 o 
  -3  10  11      994.32      996.70    151.81 o 
  -2  10  11       12.68       -7.89     55.31 o 
  -1  10  11      158.92      155.00     77.37 o 
   0  10  11        6.87       62.52     56.41 o 
   1  10  11      559.15      679.47     84.88 o 
   2  10  11       76.65       64.07    107.89 o 
   3  10  11      211.72      136.28     50.13 o 
  -1  11  11       42.23       39.73     57.34 o 
 -10   0  12      126.58       88.87     43.05 o 
  -8   0  12      256.92      392.45     63.13 o 
  -6   0  12     1445.02     1401.35    122.17 o 
  -2   0  12     3399.26     3012.27    202.03 o 
   0   0  12     3537.30     3387.76    107.10 o 
   2   0  12     3434.28     3256.03    113.55 o 
   4   0  12       88.36      114.78     40.16 o 
   6   0  12      873.31      824.60     99.36 o 
   8   0  12       38.81       79.75     91.11 o 
 -11   1  12      212.80      320.32     96.19 o 
 -10   1  12      826.42      740.74     87.80 o 
  -9   1  12      144.08      220.68     37.42 o 
  -8   1  12      169.59      168.28     37.28 o 
  -7   1  12       29.68       26.42     26.46 o 
  -6   1  12     3999.41     3986.39    122.26 o 
  -5   1  12     2052.51     1923.77    168.99 o 
  -4   1  12       51.49       -1.51     44.22 o 
  -3   1  12     1079.42      997.45     66.61 o 
  -2   1  12      203.55      250.61     26.08 o 
  -1   1  12     1034.83     1102.13    156.78 o 
   0   1  12     2867.44     2782.21     93.66 o 
   1   1  12     1253.97     1171.64     51.82 o 
   2   1  12      733.10      764.23     53.08 o 
   3   1  12     2423.68     2306.47     79.15 o 
   4   1  12     1135.88     1064.74     63.16 o 
   5   1  12      426.19      411.62     42.35 o 
   6   1  12     1562.13     1506.69     93.28 o 
   7   1  12      214.27      177.69     58.20 o 
   8   1  12      409.92      352.08    119.24 o 
 -11   2  12      513.91      577.51    123.12 o 
 -10   2  12      161.60      298.37     98.87 o 
  -9   2  12      872.52     1078.01     95.15 o 
  -8   2  12       81.94       35.53     45.59 o 
  -7   2  12       57.38       59.72     25.91 o 
  -6   2  12     4953.35     4768.51    131.34 o 
  -5   2  12       32.46      123.92     61.29 o 
  -4   2  12     1274.64     1190.53    141.17 o 
  -3   2  12     1688.44     1684.15     56.54 o 
  -2   2  12        5.00        4.43     15.39 o 
  -1   2  12      666.78      662.35     32.68 o 
   0   2  12     1623.53     1748.90    106.01 o 
   1   2  12        5.98       20.66     20.79 o 
   2   2  12      393.71      423.75     44.88 o 
   3   2  12      893.50      815.74     55.03 o 
   4   2  12      110.92      161.12     37.41 o 
   5   2  12     1366.90     1660.57    157.25 o 
   6   2  12      342.00      399.80     66.34 o 
   7   2  12      161.75      313.66    112.87 o 
   8   2  12       72.75      -31.03     97.30 o 
 -11   3  12      433.96      549.15    122.70 o 
 -10   3  12      145.06      205.52     79.46 o 
  -9   3  12      359.49      349.53     64.53 o 
  -8   3  12        7.04        4.87     37.18 o 
  -7   3  12      550.52      518.34    139.44 o 
  -6   3  12       61.48       61.57     38.75 o 
  -5   3  12     2360.93     2026.15    168.49 o 
  -4   3  12      458.86      550.06     95.70 o 
  -3   3  12      870.42      822.48    109.36 o 
  -2   3  12      444.13      292.58     78.22 o 
  -1   3  12        6.25       35.21     22.78 o 
   0   3  12      201.98      224.02     33.56 o 
   1   3  12     3607.71     3535.60    123.88 o 
   2   3  12      430.50      419.49     52.02 o 
   3   3  12     1325.96     1443.18     72.35 o 
   4   3  12       24.77       35.99     50.50 o 
   5   3  12      324.95      305.57     44.54 o 
   6   3  12       18.12       62.62     43.99 o 
   7   3  12     1001.44      874.53    152.49 o 
   8   3  12      152.75      219.05    108.16 o 
 -11   4  12      638.49      660.98    147.08 o 
 -10   4  12      337.81      305.73     98.96 o 
  -9   4  12      102.49      179.30    101.49 o 
  -8   4  12     1513.05     1649.33    119.04 o 
  -7   4  12     1082.67      912.92     89.49 o 
  -6   4  12       25.89       -6.07     55.31 o 
  -5   4  12      568.58      568.33    102.99 o 
  -4   4  12      202.08      293.68     85.43 o 
  -3   4  12      199.98      154.04     74.42 o 
  -2   4  12     1585.73     1590.82    154.53 o 
  -1   4  12     3386.57     3448.08    124.89 o 
   0   4  12     1024.36      962.18    123.72 o 
   1   4  12       31.81      -13.10     32.36 o 
   2   4  12      668.28      593.00     58.78 o 
   3   4  12      397.41      429.75     95.31 o 
   4   4  12      668.65      843.51     68.10 o 
   5   4  12      451.60      542.13     74.86 o 
   6   4  12      606.44      510.33     74.96 o 
   7   4  12      393.34      548.74    130.94 o 
 -10   5  12      372.53      421.11    116.78 o 
  -9   5  12        4.24      -29.22     55.56 o 
  -8   5  12        0.00      -27.63     40.12 o 
  -7   5  12        2.87       38.83     44.97 o 
  -6   5  12      849.08      863.11    122.38 o 
  -5   5  12      213.90      202.61     73.10 o 
  -4   5  12     1579.63     1731.83    167.76 o 
  -3   5  12      477.89      455.87     51.31 o 
  -2   5  12      111.81      111.27     25.50 o 
  -1   5  12        0.56       56.31     52.43 o 
   0   5  12       18.11     -102.63     68.42 o 
   1   5  12      183.15      208.20     61.33 o 
   2   5  12     3902.26     3630.98    227.55 o 
   3   5  12       10.94       77.77     36.82 o 
   4   5  12       75.57       27.79     44.72 o 
   5   5  12        4.01       -5.05     29.26 o 
   6   5  12      341.08      211.66     94.32 o 
   7   5  12        0.90       14.04    101.07 o 
 -10   6  12        4.82      178.76    105.09 o 
  -9   6  12      321.07      329.12    115.39 o 
  -8   6  12     1398.11     1483.99    121.32 o 
  -7   6  12      364.64      319.65     83.97 o 
  -6   6  12       42.61       92.43     57.46 o 
  -5   6  12        0.56       57.11     63.22 o 
  -4   6  12      130.48      198.93     77.14 o 
  -3   6  12      995.11      922.54    129.35 o 
  -2   6  12     4412.52     4412.49    270.06 o 
  -1   6  12      231.58      140.51     64.50 o 
   0   6  12      421.76      619.30    108.53 o 
   1   6  12       11.17       35.94     36.47 o 
   2   6  12      796.85      712.58     80.80 o 
   3   6  12      194.54      201.99     39.84 o 
   4   6  12     1142.09     1365.78     83.65 o 
   5   6  12        9.07       73.93     47.02 o 
   6   6  12      675.65     1015.86    178.43 o 
  -9   7  12      566.14      761.23    154.18 o 
  -8   7  12      133.52       36.98     39.92 o 
  -7   7  12       54.59       75.02     69.63 o 
  -6   7  12        2.06       18.76     56.15 o 
  -5   7  12      259.04      222.89     77.64 o 
  -4   7  12      248.18      211.62     74.01 o 
  -3   7  12      331.58      390.52     96.33 o 
  -2   7  12      539.46      639.31    115.38 o 
  -1   7  12      510.81      449.69     96.25 o 
   0   7  12      472.69      296.33     59.70 o 
   1   7  12      521.06      590.68     77.10 o 
   2   7  12     1549.78     1692.06    101.01 o 
   3   7  12      561.40      620.65     77.90 o 
   4   7  12       21.19      -56.37     64.05 o 
   5   7  12      243.76      145.37     54.31 o 
   6   7  12        1.70       70.44     97.96 o 
  -7   8  12      739.15      530.66    110.38 o 
  -6   8  12      378.19      563.69    111.84 o 
  -5   8  12       15.85       68.40     72.47 o 
  -4   8  12      107.77      151.08     72.50 o 
  -3   8  12      808.58      921.44    136.29 o 
  -2   8  12      274.22      329.26     96.91 o 
  -1   8  12     1949.66     1975.02    183.39 o 
   0   8  12      999.05      989.15     80.16 o 
   1   8  12        0.86       60.45     46.20 o 
   2   8  12      206.43      234.82     59.44 o 
   3   8  12      418.68      401.04     66.97 o 
   4   8  12       26.12      103.55     62.43 o 
   5   8  12      346.89      381.61     96.34 o 
  -7   9  12      278.40      327.13    108.23 o 
  -6   9  12       49.42       97.58     83.47 o 
  -5   9  12        5.00      277.71    101.91 o 
  -4   9  12       90.12      214.61     91.78 o 
  -3   9  12      237.91      309.15     98.33 o 
  -2   9  12        4.40       22.66     66.86 o 
  -1   9  12       76.05       29.33     70.77 o 
   0   9  12      569.67      500.75     72.65 o 
   1   9  12      115.41      171.85     51.35 o 
   2   9  12       21.69      -20.33     41.44 o 
   3   9  12      214.99      233.46     61.86 o 
  -4  10  12       37.49       15.53     75.71 o 
  -3  10  12       39.25       18.82     75.42 o 
  -2  10  12       66.03      203.63     95.45 o 
  -1  10  12       75.83      150.23     87.20 o 
   0  10  12      464.71      342.86     81.34 o 
   1  10  12      133.79      133.40     51.26 o 
  -9   0  13      231.47      250.50     57.25 o 
  -7   0  13       23.09       71.92     36.15 o 
  -5   0  13     2849.79     2931.56    216.07 o 
  -3   0  13     1717.66     1525.41    156.54 o 
  -1   0  13      307.75      388.50     92.91 o 
   1   0  13     3050.75     3014.90    121.38 o 
   3   0  13     2153.37     2454.73    132.75 o 
   5   0  13      858.21      953.44     91.00 o 
   7   0  13     3939.15     4006.38    313.54 o 
 -11   1  13      452.38      276.78     88.53 o 
 -10   1  13       23.22      134.19     50.10 o 
  -9   1  13     1432.33     1800.19    122.93 o 
  -8   1  13      706.58      715.77     95.97 o 
  -7   1  13       10.28       25.53     28.25 o 
  -6   1  13      660.09      614.18    107.94 o 
  -5   1  13       43.05        7.29     54.58 o 
  -4   1  13        2.61       43.85     60.11 o 
  -3   1  13     2211.03     1879.60    173.38 o 
  -2   1  13      155.84      153.26     41.29 o 
  -1   1  13      195.05      159.97     31.04 o 
   0   1  13      866.76      756.52     43.79 o 
   1   1  13       54.56       58.05     21.26 o 
   2   1  13      124.32      143.96     28.77 o 
   3   1  13     1769.20     1635.40     85.80 o 
   4   1  13      658.82      634.13     55.17 o 
   5   1  13      578.49      540.73     59.81 o 
   6   1  13      264.40      340.44     72.35 o 
   7   1  13      432.37      357.70    104.99 o 
   8   1  13        0.93     -174.70    117.35 o 
 -11   2  13       11.76      -56.98     76.27 o 
 -10   2  13      248.58      327.25     98.59 o 
  -9   2  13      212.06      179.81     55.53 o 
  -8   2  13        3.44      -12.90     41.44 o 
  -7   2  13     1117.38     1000.00     92.40 o 
  -6   2  13     1853.19     1730.38    165.58 o 
  -5   2  13      525.25      425.58     93.09 o 
  -4   2  13      364.41      317.99     75.83 o 
  -3   2  13      100.14      183.71     68.80 o 
  -2   2  13        0.10        4.75     24.44 o 
  -1   2  13      250.69      270.64     35.07 o 
   0   2  13     2321.02     2397.00     97.63 o 
   1   2  13      176.49      166.18     27.10 o 
   2   2  13     2552.21     2520.58     93.85 o 
   3   2  13      318.09      334.39     40.95 o 
   4   2  13        0.95      -11.26     39.73 o 
   5   2  13      187.38      127.31     40.39 o 
   6   2  13      540.46      644.12     79.65 o 
   7   2  13      412.51      444.00    127.10 o 
 -11   3  13       40.70      134.60     86.92 o 
 -10   3  13        7.26      -41.72     69.12 o 
  -9   3  13      189.07      153.28     44.45 o 
  -8   3  13      451.86      552.92     76.44 o 
  -7   3  13      437.02      313.75     59.68 o 
  -6   3  13      105.15       54.62     50.78 o 
  -5   3  13      316.47      253.07     83.11 o 
  -4   3  13       71.87      266.96     79.84 o 
  -3   3  13      216.46      265.58     38.75 o 
  -2   3  13     4646.11     4738.15    301.53 o 
  -1   3  13     2143.51     2100.84     85.22 o 
   0   3  13      354.83      359.45     35.96 o 
   1   3  13       33.97       24.94     31.91 o 
   2   3  13      245.74      272.01     43.02 o 
   3   3  13       39.61       33.13     28.70 o 
   4   3  13     1660.86     1642.75    107.70 o 
   5   3  13     1106.79     1026.12     97.47 o 
   6   3  13      960.18      955.26    109.51 o 
   7   3  13       11.10       67.95     78.95 o 
 -10   4  13      268.26      591.25    134.30 o 
  -9   4  13       24.46       18.64     42.68 o 
  -8   4  13        5.46      -60.30     41.97 o 
  -7   4  13      146.01      141.15     69.47 o 
  -6   4  13      281.44      296.02     88.75 o 
  -5   4  13     2237.74     2124.77    181.59 o 
  -4   4  13      755.05      682.34    118.61 o 
  -3   4  13       11.37      -22.92     53.94 o 
  -2   4  13       10.96       13.87     41.48 o 
  -1   4  13       50.54       39.10     27.12 o 
   0   4  13      920.27     1071.12     73.24 o 
   1   4  13     1131.21     1234.76     79.70 o 
   2   4  13      480.88      569.32     57.92 o 
   3   4  13      179.69      205.95     43.35 o 
   4   4  13      108.65       92.36     47.10 o 
   5   4  13      172.37      113.09    115.74 o 
   6   4  13      318.58      483.01     94.41 o 
   7   4  13       14.21      164.96    103.82 o 
 -10   5  13        3.77      147.25     94.06 o 
  -9   5  13      731.73      943.78    156.47 o 
  -8   5  13        4.51       80.94     43.79 o 
  -7   5  13      747.71      656.49    108.70 o 
  -6   5  13      281.78      248.73     78.60 o 
  -5   5  13       36.11      146.07     69.43 o 
  -4   5  13       47.85       -5.68     57.46 o 
  -3   5  13      381.19      515.03    100.25 o 
  -2   5  13      123.81      150.97     70.04 o 
  -1   5  13     5909.55     6272.64    325.54 o 
   0   5  13       26.06      -47.25     42.76 o 
   1   5  13      697.62      726.34    121.87 o 
   2   5  13      487.95      460.09     55.69 o 
   3   5  13       24.67       58.00     38.52 o 
   4   5  13      234.91      360.20     71.92 o 
   5   5  13     3976.46     3984.44    154.99 o 
   6   5  13        0.65        4.51     83.11 o 
  -9   6  13       11.42        0.41     76.59 o 
  -8   6  13       24.97       28.99     52.93 o 
  -7   6  13        3.91     -100.82     68.05 o 
  -6   6  13      147.40      164.38     68.56 o 
  -5   6  13      587.54      615.08    114.46 o 
  -4   6  13      212.90      280.11     86.10 o 
  -3   6  13       25.14       49.63     56.31 o 
  -2   6  13      848.64      852.86    125.88 o 
  -1   6  13       80.73      150.65     70.94 o 
   0   6  13      319.41      394.26     80.16 o 
   1   6  13     1183.11     1287.41    105.99 o 
   2   6  13      847.06      843.04     88.98 o 
   3   6  13       94.62      159.75     43.85 o 
   4   6  13      303.47      319.00     54.98 o 
   5   6  13       72.67      185.45     59.89 o 
   6   6  13      263.82      348.82    117.73 o 
  -8   7  13      704.41      770.97    127.30 o 
  -7   7  13     1037.09     1074.81    143.86 o 
  -6   7  13      212.90      140.17     59.21 o 
  -5   7  13      527.14      649.30    120.21 o 
  -4   7  13      436.15      360.37     97.49 o 
  -3   7  13        6.95       17.99     61.76 o 
  -2   7  13      615.49      606.96    119.20 o 
  -1   7  13      594.19      760.94    130.34 o 
   0   7  13      185.71      213.49     51.80 o 
   1   7  13      895.00      632.03    159.65 o 
   2   7  13      142.08      179.39     41.23 o 
   3   7  13       10.98       60.17     38.98 o 
   4   7  13      482.22      504.02     86.22 o 
   5   7  13      274.00      276.83     69.76 o 
  -7   8  13        8.07       52.20     62.29 o 
  -6   8  13      699.03      803.07    129.41 o 
  -5   8  13       12.42        3.45     66.54 o 
  -4   8  13      452.29      709.54    130.08 o 
  -3   8  13      392.43      421.72     97.25 o 
  -2   8  13        3.45       52.38     74.59 o 
  -1   8  13      155.57      200.00     96.25 o 
   0   8  13       24.27      115.41     40.72 o 
   1   8  13      119.50      174.29     44.46 o 
   2   8  13      489.96      472.36     77.85 o 
   3   8  13      169.62      125.07     57.32 o 
   4   8  13        1.14      -78.68     66.50 o 
  -6   9  13       43.05      138.65     61.30 o 
  -5   9  13       95.70       70.66     50.99 o 
  -4   9  13      263.46      336.71     70.93 o 
  -3   9  13      463.09      354.05     73.53 o 
  -2   9  13      137.62      202.43     58.22 o 
  -1   9  13       26.51       64.81     71.91 o 
   0   9  13       27.59       -9.64     54.16 o 
   1   9  13      124.23       90.98     57.62 o 
   2   9  13        1.92      -47.50     49.60 o 
  -1  10  13       30.53      198.66     76.51 o 
 -10   0  14      882.03     1029.27    142.39 o 
  -8   0  14      972.99     1142.60     95.20 o 
  -6   0  14       12.13      211.28     83.65 o 
  -4   0  14      579.77      626.46    111.00 o 
  -2   0  14     2418.56     2322.92    193.02 o 
   0   0  14      364.87      443.20     62.37 o 
   2   0  14      210.18      269.57     45.49 o 
   4   0  14     1568.44     1709.95    119.13 o 
   6   0  14      391.37      392.42    113.65 o 
 -10   1  14        4.30      -27.18     42.34 o 
  -9   1  14       75.90      131.05     50.65 o 
  -8   1  14      157.79       38.05     44.83 o 
  -7   1  14      863.35      828.89    123.53 o 
  -6   1  14     1509.42     1315.00    156.02 o 
  -5   1  14      185.48      295.32     86.08 o 
  -4   1  14      130.31      287.16    101.20 o 
  -3   1  14      771.94      869.38    128.91 o 
  -2   1  14     2133.50     2001.62    128.55 o 
  -1   1  14      732.37      683.95     45.72 o 
   0   1  14     3294.18     3364.45     91.75 o 
   1   1  14     1054.72     1065.32     54.89 o 
   2   1  14     1494.09     1494.42     74.99 o 
   3   1  14       44.98       50.05     44.54 o 
   4   1  14        3.11       11.42     30.61 o 
   5   1  14        3.72       10.04     31.40 o 
   6   1  14     1838.65     2256.69    236.80 o 
   7   1  14      826.93     1050.63    176.13 o 
 -10   2  14      432.11      593.44     80.23 o 
  -9   2  14       44.93       94.61     45.42 o 
  -8   2  14       71.42      126.36     51.09 o 
  -7   2  14     1312.54     1318.80    150.67 o 
  -6   2  14      630.53      584.64    108.47 o 
  -5   2  14       33.43       22.28     52.57 o 
  -4   2  14       20.11      138.96     68.26 o 
  -3   2  14     2340.79     2161.13    187.49 o 
  -2   2  14     1150.01     1063.10    137.68 o 
  -1   2  14     2149.26     2330.22    147.07 o 
   0   2  14      138.89      131.37     26.00 o 
   1   2  14       16.68       15.16     21.98 o 
   2   2  14       16.40      -14.66     33.26 o 
   3   2  14     1302.58     1425.16     76.87 o 
   4   2  14      783.06      760.06     67.73 o 
   5   2  14      844.94      832.94     90.83 o 
   6   2  14        3.19      139.47     95.28 o 
   7   2  14       66.59      143.59     97.39 o 
 -10   3  14      666.66      796.64    146.34 o 
  -9   3  14      262.68      215.96     53.52 o 
  -8   3  14      620.38      634.49    163.43 o 
  -7   3  14     1446.51     1331.47    150.08 o 
  -6   3  14      216.96      204.77     71.97 o 
  -5   3  14      666.87      648.15    110.50 o 
  -4   3  14     1212.33     1208.14    143.79 o 
  -3   3  14      134.62      141.41     72.35 o 
  -2   3  14      335.10      276.00     47.00 o 
  -1   3  14      746.96      875.40     86.91 o 
   0   3  14      366.08      364.58     38.10 o 
   1   3  14      835.96      913.78     70.27 o 
   2   3  14      713.65      669.66     90.96 o 
   3   3  14      130.76      135.62     56.86 o 
   4   3  14        0.05       -9.44     30.43 o 
   5   3  14      332.61      286.44    101.05 o 
   6   3  14       17.76      -15.34     42.40 o 
 -10   4  14      224.48      308.34    108.49 o 
  -9   4  14      122.40      183.19     59.32 o 
  -8   4  14      237.57      299.53     83.55 o 
  -7   4  14      479.37      418.56    103.70 o 
  -6   4  14      617.31      847.25    120.59 o 
  -5   4  14      289.74      292.03     85.64 o 
  -4   4  14      749.79      754.16    125.64 o 
  -3   4  14      751.99      651.52    119.22 o 
  -2   4  14      554.04      659.42     62.84 o 
  -1   4  14       31.06       55.95     49.40 o 
   0   4  14       14.07       24.99     30.97 o 
   1   4  14        0.09       29.79     32.43 o 
   2   4  14      455.89      416.61     54.92 o 
   3   4  14      227.70      341.12     42.91 o 
   4   4  14      493.03      607.31     62.69 o 
   5   4  14      920.51     1059.72    106.45 o 
   6   4  14      199.78      116.92     73.81 o 
  -9   5  14      105.55      192.50    102.50 o 
  -8   5  14      177.70      104.52     66.79 o 
  -7   5  14       61.92      -10.95     59.57 o 
  -6   5  14       32.26       68.87     57.23 o 
  -5   5  14      137.23      145.97     74.89 o 
  -4   5  14     2626.35     2300.61    205.70 o 
  -3   5  14       15.12      -46.28     56.05 o 
  -2   5  14       80.77      220.72     89.62 o 
  -1   5  14        0.80       78.43     67.74 o 
   0   5  14      606.82      641.26     78.94 o 
   1   5  14      313.56      278.86     47.17 o 
   2   5  14     3313.61     3383.61    142.00 o 
   3   5  14        0.14      -46.84     36.50 o 
   4   5  14      187.36      221.57     63.47 o 
   5   5  14       83.77       82.91     49.64 o 
  -8   6  14       50.77      107.55     68.85 o 
  -7   6  14        3.55      -66.30     66.40 o 
  -6   6  14      245.48      192.04     77.17 o 
  -5   6  14        2.44      203.78     81.56 o 
  -4   6  14     2038.87     1815.77    186.55 o 
  -3   6  14      245.32      257.47     86.17 o 
  -2   6  14      167.55      184.98     92.12 o 
  -1   6  14       58.48      110.92     67.28 o 
   0   6  14      448.90      410.78     69.37 o 
   1   6  14      116.71       89.70     44.80 o 
   2   6  14        6.93       44.89     38.97 o 
   3   6  14      584.45      552.18     65.17 o 
   4   6  14      218.61      383.89     57.91 o 
   5   6  14      214.25      143.25     86.48 o 
  -8   7  14     1234.12     1043.30    147.28 o 
  -7   7  14      321.88      344.33     93.79 o 
  -6   7  14      346.29      186.76     68.49 o 
  -5   7  14       24.98       43.70     69.64 o 
  -4   7  14      283.36      165.96     75.61 o 
  -3   7  14      231.15      231.11     95.89 o 
  -2   7  14       28.61       30.40     66.62 o 
  -1   7  14       39.42       -1.94     54.26 o 
   0   7  14      100.66      189.98    142.98 o 
   1   7  14      836.08      881.52     96.38 o 
   2   7  14       43.21       78.97     37.40 o 
   3   7  14      294.65      336.25     50.90 o 
   4   7  14        1.29      -89.18     60.40 o 
  -6   8  14       20.16        0.83     60.81 o 
  -5   8  14       82.88       64.58     75.69 o 
  -4   8  14       49.58       77.03     80.28 o 
  -3   8  14     1452.69     1382.70    171.74 o 
  -2   8  14      196.36      184.93     90.18 o 
  -1   8  14      767.51      980.15    150.34 o 
   0   8  14      115.03      199.76     54.31 o 
   1   8  14        9.88       68.75     57.18 o 
   2   8  14       15.25       50.01    143.30 o 
   3   8  14      718.82      903.92    146.20 o 
  -4   9  14       99.70      100.69     88.65 o 
  -3   9  14       13.63       42.00     50.44 o 
  -2   9  14      155.72      177.92     68.23 o 
  -1   9  14        7.97       57.59     42.58 o 
   0   9  14      380.01      330.51     99.30 o 
   1   9  14      657.61      779.72     95.81 o 
  -9   0  15       20.07      -13.94     60.74 o 
  -7   0  15      460.92      530.08    110.83 o 
  -5   0  15     2289.23     2409.59    216.79 o 
  -3   0  15      107.69       58.79     67.31 o 
  -1   0  15     1029.00      940.34     84.04 o 
   1   0  15     5969.41     6086.26    214.53 o 
   3   0  15      207.16       85.39     47.89 o 
   5   0  15      206.83      257.21     60.17 o 
 -10   1  15      154.33      150.60    114.88 o 
  -9   1  15      272.48      283.51     64.24 o 
  -8   1  15      105.99      133.41     80.07 o 
  -7   1  15      285.79      251.70     89.87 o 
  -6   1  15       27.44       11.60     71.14 o 
  -5   1  15      375.42      237.84     78.00 o 
  -4   1  15      292.25      503.56    107.52 o 
  -3   1  15     2287.36     2230.47    140.77 o 
  -2   1  15      136.71      155.68     59.09 o 
  -1   1  15      275.40      268.79     47.47 o 
   0   1  15        3.40       31.44     24.12 o 
   1   1  15      434.22      440.75     38.36 o 
   2   1  15        3.13       21.60     33.44 o 
   3   1  15      774.63      871.91     72.45 o 
   4   1  15      678.04      668.34     64.81 o 
   5   1  15      605.04      712.51     87.76 o 
   6   1  15      100.16      259.99    107.83 o 
 -10   2  15       99.44       92.34     50.00 o 
  -9   2  15       36.43       59.21     47.36 o 
  -8   2  15      802.24      923.42    140.08 o 
  -7   2  15       34.88       42.84     64.00 o 
  -6   2  15       53.52       96.31     72.95 o 
  -5   2  15     1384.30     1397.68    159.29 o 
  -4   2  15     2321.88     2080.48    196.66 o 
  -3   2  15        0.55       54.13     67.12 o 
  -2   2  15      481.23      401.69     94.93 o 
  -1   2  15       52.37       12.73     90.64 o 
   0   2  15      229.71      274.00     31.41 o 
   1   2  15     1547.47     1553.95     68.48 o 
   2   2  15     1185.35     1162.89     70.04 o 
   3   2  15       35.09       17.92     29.10 o 
   4   2  15       33.71       51.62     36.18 o 
   5   2  15        1.18      -33.40     55.78 o 
   6   2  15     1076.86     1146.78    178.98 o 
 -10   3  15      247.82      385.76    106.80 o 
  -9   3  15      214.79       97.55     49.22 o 
  -8   3  15      657.79      556.22    108.93 o 
  -7   3  15     1224.47     1049.01    140.97 o 
  -6   3  15       16.88      -38.15     71.39 o 
  -5   3  15       10.41       -7.71     55.34 o 
  -4   3  15      935.08     1185.67    152.83 o 
  -3   3  15      204.99      191.22     83.17 o 
  -2   3  15     1496.97     1409.94     95.83 o 
  -1   3  15      582.12      532.06     62.89 o 
   0   3  15     1297.78     1272.64     66.90 o 
   1   3  15       34.05      -44.51     35.83 o 
   2   3  15      718.87      773.34     70.61 o 
   3   3  15      107.75       82.26     30.31 o 
   4   3  15      725.47      832.31     74.73 o 
   5   3  15       60.33       63.27     52.35 o 
   6   3  15      315.49      365.84    122.61 o 
  -9   4  15        1.27      -27.18     56.94 o 
  -8   4  15        0.82       46.98     62.21 o 
  -7   4  15      486.35      517.80    107.58 o 
  -6   4  15      495.38      493.06    109.84 o 
  -5   4  15       12.75       60.55     52.83 o 
  -4   4  15      435.31      407.85    105.72 o 
  -3   4  15       47.24      199.37     86.82 o 
  -2   4  15       13.98      -22.36     62.17 o 
  -1   4  15      197.37      221.80     86.32 o 
   0   4  15      335.39      325.04     62.27 o 
   1   4  15       22.63       70.28     40.55 o 
   2   4  15     1257.13     1471.02     95.42 o 
   3   4  15      872.13      905.03     67.75 o 
   4   4  15       31.63       18.34     52.54 o 
   5   4  15      108.11      136.18     56.03 o 
  -9   5  15       13.23       28.27     68.52 o 
  -8   5  15        2.54        4.15     60.35 o 
  -7   5  15     1332.71     1347.92    167.82 o 
  -6   5  15       94.74       53.01     62.71 o 
  -5   5  15     1366.25     1243.10    163.68 o 
  -4   5  15      621.58      404.52    101.32 o 
  -3   5  15       97.57       78.01     65.74 o 
  -2   5  15        5.41      -24.28     60.21 o 
  -1   5  15     2271.24     2393.91    215.16 o 
   0   5  15        2.51       57.87     38.03 o 
   1   5  15      255.93      289.51     50.01 o 
   2   5  15      253.21      314.79     51.71 o 
   3   5  15      745.01      755.36    115.23 o 
   4   5  15       35.87       43.81     51.54 o 
   5   5  15      460.35      648.72     93.32 o 
  -8   6  15      128.96       72.35     60.41 o 
  -7   6  15      263.49      125.27     80.55 o 
  -6   6  15       86.86        6.03     68.37 o 
  -5   6  15      112.07      287.85     98.67 o 
  -4   6  15      602.18      736.41    126.45 o 
  -3   6  15      972.24     1084.60    155.73 o 
  -2   6  15        1.61       39.28     81.26 o 
  -1   6  15     1036.17     1160.52    156.75 o 
   0   6  15      806.21     1019.10    120.19 o 
   1   6  15       12.33       36.29     37.31 o 
   2   6  15       44.79       22.10     62.61 o 
   3   6  15      813.24     1015.21     89.87 o 
   4   6  15      113.46       74.45     39.68 o 
  -7   7  15      247.66      216.66     80.04 o 
  -6   7  15       77.11      128.98     74.34 o 
  -5   7  15      247.18      242.59     95.85 o 
  -4   7  15      397.18      532.46    124.92 o 
  -3   7  15       72.07      191.02     79.91 o 
  -2   7  15      182.84      190.51     87.62 o 
  -1   7  15      115.65      -43.45     73.08 o 
   0   7  15        8.51      -36.71     90.53 o 
   1   7  15       63.07      137.26     55.41 o 
   2   7  15      323.37      366.49     60.39 o 
   3   7  15      313.02      268.64     53.73 o 
  -5   8  15       18.04     -128.06     90.43 o 
  -4   8  15      321.94      461.81    116.18 o 
  -3   8  15       77.67      209.38     94.96 o 
  -2   8  15       31.23      -63.64     75.34 o 
  -1   8  15      273.14      299.60     69.68 o 
   0   8  15      959.08     1205.52    168.07 o 
   1   8  15      276.18      154.79    108.81 o 
 -10   0  16       62.07      -57.72     72.86 o 
  -8   0  16     1253.27     1695.94    186.05 o 
  -6   0  16      300.06      478.18    113.47 o 
  -4   0  16      249.67      353.54     97.83 o 
  -2   0  16     1769.50     1723.65    191.25 o 
   0   0  16       26.98       83.68     39.90 o 
   2   0  16      111.45      122.04     48.96 o 
   4   0  16     3010.17     3327.81    175.84 o 
  -9   1  16       23.98       39.79    101.30 o 
  -8   1  16       20.91       18.19     83.37 o 
  -7   1  16      155.93      218.43     68.54 o 
  -6   1  16      556.03      719.17    121.89 o 
  -5   1  16     1782.79     1699.91    133.98 o 
  -4   1  16      614.54      599.72     83.51 o 
  -3   1  16       40.46      102.19     49.72 o 
  -2   1  16       92.79       77.00     46.83 o 
  -1   1  16        6.13       -1.48     25.47 o 
   0   1  16     1821.20     1917.62     87.51 o 
   1   1  16     3164.56     3198.97    113.10 o 
   2   1  16      385.33      382.56     45.80 o 
   3   1  16        1.86      -35.45     43.20 o 
   4   1  16       63.04      -19.94     40.87 o 
   5   1  16      299.33      287.64     83.54 o 
  -9   2  16       64.59      398.43    109.96 o 
  -8   2  16     1012.67      821.97    136.67 o 
  -7   2  16     1500.30     1482.89    173.27 o 
  -6   2  16      937.59      875.33    137.31 o 
  -5   2  16      220.57      227.64     74.86 o 
  -4   2  16        1.93      114.82     71.93 o 
  -3   2  16      338.06      503.73    116.68 o 
  -2   2  16       80.63       69.57     39.52 o 
  -1   2  16      973.91      929.74     63.37 o 
   0   2  16      516.13      362.86     43.20 o 
   1   2  16       82.97       59.94     32.05 o 
   2   2  16       52.73       86.43     33.36 o 
   3   2  16      913.54     1090.83     72.42 o 
   4   2  16      621.77      712.52     69.90 o 
   5   2  16      631.49      606.73     85.64 o 
  -9   3  16      118.55       53.78     67.41 o 
  -8   3  16      273.75      118.33     65.01 o 
  -7   3  16        7.37        4.40     62.87 o 
  -6   3  16        5.73      -34.81     66.26 o 
  -5   3  16      414.12      515.99    116.63 o 
  -4   3  16      119.03       74.22     51.22 o 
  -3   3  16        4.02      -18.40     54.22 o 
  -2   3  16       12.78       -8.95     34.48 o 
  -1   3  16      344.64      449.90     61.57 o 
   0   3  16       61.16      105.63     36.70 o 
   1   3  16     1675.33     1731.87    104.30 o 
   2   3  16      140.81      168.44     36.15 o 
   3   3  16      149.61      170.15     38.87 o 
   4   3  16        0.85       81.82     53.22 o 
   5   3  16      287.57      208.80     57.89 o 
  -9   4  16      165.85      143.21     64.19 o 
  -8   4  16       91.33      109.56     69.38 o 
  -7   4  16        4.20      124.09     81.20 o 
  -6   4  16      444.30      262.74     95.09 o 
  -5   4  16      136.52      213.55     86.59 o 
  -4   4  16      179.54       61.23     71.66 o 
  -3   4  16      562.50      394.63    105.41 o 
  -2   4  16      530.16      618.67    120.15 o 
  -1   4  16      111.45      140.29     80.15 o 
   0   4  16      554.38      488.47     74.01 o 
   1   4  16       35.89       -2.32     43.66 o 
   2   4  16      150.39      191.58     65.58 o 
   3   4  16      470.62      556.83     58.57 o 
   4   4  16      630.93      726.86     94.23 o 
  -8   5  16       82.16      225.53     92.58 o 
  -7   5  16       57.98      130.89     75.67 o 
  -6   5  16      133.23      271.54     98.48 o 
  -5   5  16      423.61      371.13     99.09 o 
  -4   5  16      861.15      686.08    132.59 o 
  -3   5  16       21.93       94.58     72.54 o 
  -2   5  16       30.05       93.44     79.59 o 
  -1   5  16       27.95       80.43     74.69 o 
   0   5  16     1277.86     1255.49    112.90 o 
   1   5  16        0.08      111.84     54.54 o 
   2   5  16      412.22      417.32     57.83 o 
   3   5  16       40.55       40.30     44.46 o 
   4   5  16       37.77       50.43     52.22 o 
  -7   6  16       20.28       72.30     73.98 o 
  -6   6  16      388.54      367.44    107.91 o 
  -5   6  16        3.91       76.41     77.92 o 
  -4   6  16     1088.05     1139.57    158.98 o 
  -3   6  16       23.58      -26.17     71.59 o 
  -2   6  16      115.34       96.54     76.52 o 
  -1   6  16      134.88      182.30     53.10 o 
   0   6  16      345.95      325.62     71.16 o 
   1   6  16        1.61      -22.39     43.83 o 
   2   6  16      660.90      831.46     83.23 o 
   3   6  16       12.27      -69.97     57.41 o 
  -6   7  16      139.33      198.97     87.23 o 
  -5   7  16      883.54      894.66    153.97 o 
  -4   7  16      166.01      -51.63     63.42 o 
  -3   7  16      101.26      245.87     98.82 o 
  -2   7  16        0.64     -140.24     93.49 o 
  -1   7  16       36.02       29.85     45.09 o 
   0   7  16       14.45       50.75    113.14 o 
   1   7  16      630.27      581.90    124.60 o 
  -9   0  17        7.34      124.42     88.54 o 
  -7   0  17       80.72      110.61     71.30 o 
  -5   0  17     1210.44     1145.62    165.39 o 
  -3   0  17       41.19      211.87     95.74 o 
  -1   0  17      259.26      410.94    127.56 o 
   1   0  17     1302.83     1429.46    113.07 o 
   3   0  17       92.00      126.70     69.07 o 
  -9   1  17      659.69      826.36    102.16 o 
  -8   1  17      105.23       41.23     56.33 o 
  -7   1  17      276.41      274.00     71.74 o 
  -6   1  17       19.96       -6.24     44.58 o 
  -5   1  17      250.41      203.60     66.90 o 
  -4   1  17       43.91       33.77    166.97 o 
  -3   1  17       94.94       26.70     79.99 o 
  -2   1  17     1006.23     1018.89     78.91 o 
  -1   1  17     1021.19      969.87     66.97 o 
   0   1  17        0.99       63.02     41.11 o 
   1   1  17       86.04       77.72     30.21 o 
   2   1  17       21.05       69.53     53.72 o 
   3   1  17      245.10      401.87     69.85 o 
   4   1  17      438.24      360.78     56.54 o 
  -9   2  17      252.65      300.85     93.87 o 
  -8   2  17      351.25      422.21    115.52 o 
  -7   2  17      160.14      114.07     80.59 o 
  -6   2  17      554.28      478.54    114.17 o 
  -5   2  17      728.93      814.66    133.92 o 
  -4   2  17       10.25        9.54     67.86 o 
  -3   2  17       90.35      -44.06     66.37 o 
  -2   2  17      108.34       81.96     51.92 o 
  -1   2  17      125.15       56.61     29.09 o 
   0   2  17     1524.38     1650.11     85.15 o 
   1   2  17      100.00       94.73     40.86 o 
   2   2  17       41.58      115.66     46.53 o 
   3   2  17       26.93       34.44     58.68 o 
   4   2  17        2.76      -36.03     89.38 o 
  -8   3  17      975.42      702.80    135.51 o 
  -7   3  17      176.35      105.37     67.00 o 
  -6   3  17      343.14      171.72     79.60 o 
  -5   3  17       49.34       59.36     61.28 o 
  -4   3  17      840.93      782.36    136.28 o 
  -3   3  17      862.67      818.09     83.98 o 
  -2   3  17     1221.63     1312.72    135.45 o 
  -1   3  17       52.66       68.55     33.41 o 
   0   3  17       94.26       69.55     31.01 o 
   1   3  17        1.16       46.69     35.25 o 
   2   3  17      714.50      694.70     71.36 o 
   3   3  17      387.07      354.33     58.59 o 
   4   3  17      608.96      874.32    164.67 o 
  -8   4  17       11.53       69.01     72.09 o 
  -7   4  17      770.15      588.79    132.73 o 
  -6   4  17      492.86      375.43    102.12 o 
  -5   4  17      131.95      166.35     96.49 o 
  -4   4  17      263.26      220.86     91.59 o 
  -3   4  17     1024.23     1329.04    178.39 o 
  -2   4  17      227.91      379.30    105.08 o 
  -1   4  17     1172.93     1254.13    117.14 o 
   0   4  17      459.26      453.38     77.97 o 
   1   4  17      400.50      449.52     69.89 o 
   2   4  17       18.66       86.73     51.41 o 
   3   4  17       19.48       19.36     42.27 o 
  -7   5  17       53.44       66.09     66.49 o 
  -6   5  17        0.91       -1.39     70.86 o 
  -5   5  17      127.65      206.46     92.99 o 
  -4   5  17       28.49       -1.38     67.97 o 
  -3   5  17      998.31      893.30    156.51 o 
  -2   5  17      118.77      280.95    106.13 o 
  -1   5  17      117.53      167.67     58.20 o 
   0   5  17       17.90       81.88     76.52 o 
   1   5  17      278.44      252.99    106.54 o 
   2   5  17       51.32       64.50     53.13 o 
  -6   6  17      366.98      386.35    110.72 o 
  -5   6  17        5.70        9.41     69.32 o 
  -4   6  17       22.42       53.20     85.48 o 
  -3   6  17      758.91      775.13    148.65 o 
  -2   6  17      126.20      313.12    108.42 o 
  -1   6  17      698.69      725.80     91.86 o 
   0   6  17       34.24      132.40     65.55 o 
   1   6  17      770.80      941.44    157.31 o 
  -8   0  18      344.14      378.02    112.55 o 
  -6   0  18        7.60       16.82     81.15 o 
  -4   0  18      156.54      117.38     88.74 o 
  -2   0  18      803.91      909.35     97.73 o 
   0   0  18      588.97      587.50     81.60 o 
   2   0  18      215.88      403.49     99.60 o 
  -8   1  18      533.76      558.46     90.76 o 
  -7   1  18       45.69       64.13     84.55 o 
  -6   1  18      201.12      350.02     77.91 o 
  -5   1  18      657.00      833.56    104.30 o 
  -4   1  18     1330.44     1226.11    186.28 o 
  -3   1  18       11.54       -0.92    103.24 o 
  -2   1  18     1086.15     1096.97     72.38 o 
  -1   1  18      385.46      417.06     49.98 o 
   0   1  18      226.71      295.97     49.91 o 
   1   1  18       30.33      127.48     39.05 o 
   2   1  18      748.30      749.72     76.33 o 
   3   1  18       34.81        8.12     42.70 o 
  -7   2  18       17.36      -38.55     71.07 o 
  -6   2  18      131.91      288.83    107.47 o 
  -5   2  18      144.80      333.56     75.94 o 
  -4   2  18       13.29        9.14     46.01 o 
  -3   2  18      681.07      835.00     75.88 o 
  -2   2  18      847.19      942.23     78.86 o 
  -1   2  18      209.08      232.44     40.60 o 
   0   2  18       25.58       -5.41     30.94 o 
   1   2  18       28.21       25.56     35.58 o 
   2   2  18       31.16       -7.11     36.36 o 
   3   2  18      357.22      400.55     75.43 o 
  -7   3  18       41.76      -12.86     80.72 o 
  -6   3  18       13.61       21.47     78.62 o 
  -5   3  18      204.21      319.82    103.74 o 
  -4   3  18       13.71       59.46     76.79 o 
  -3   3  18      427.98      380.64    112.82 o 
  -2   3  18       74.38       -3.51     64.06 o 
  -1   3  18     1121.24      997.24     87.95 o 
   0   3  18        1.87       28.69     34.47 o 
   1   3  18      567.51      554.18     69.12 o 
   2   3  18        1.91       24.29     42.79 o 
  -6   4  18      120.25       42.52     71.64 o 
  -5   4  18      496.73      537.67    125.13 o 
  -4   4  18      472.67      210.41     97.72 o 
  -3   4  18      212.43       80.47     77.75 o 
  -2   4  18       12.90       95.28     70.02 o 
  -1   4  18       28.53       37.69    159.86 o 
   0   4  18      469.33      359.36     57.71 o 
   1   4  18       92.37      115.04     43.79 o 
  -5   5  18      177.55      110.48     71.62 o 
  -4   5  18       28.71      -10.22     89.16 o 
  -3   5  18        0.21     -166.37    110.91 o 
  -2   5  18       56.70      137.33     89.83 o 
  -1   5  18       27.96      118.44    174.69 o 
   0   5  18     1317.97     1319.92    185.54 o 
  -7   0  19       59.21      149.21     85.37 o 
  -5   0  19      605.71      677.75    138.56 o 
  -3   0  19      179.87      170.10     86.98 o 
  -1   0  19     1810.58     1778.53    131.42 o 
   1   0  19      272.39      270.46     67.86 o 
  -6   1  19        1.16      -94.13     62.76 o 
  -5   1  19      390.29      609.51     96.59 o 
  -4   1  19      375.98      464.85     80.51 o 
  -3   1  19      315.53      272.71     52.51 o 
  -2   1  19      231.16      346.41     55.22 o 
  -1   1  19      842.71      892.99     69.55 o 
   0   1  19      312.72      217.79     52.23 o 
   1   1  19      770.02      728.95     66.21 o 
  -6   2  19      466.84      370.45    114.47 o 
  -5   2  19       25.10      -10.72     58.04 o 
  -4   2  19       54.44      155.34     67.12 o 
  -3   2  19        1.93       -1.46     42.02 o 
  -2   2  19       24.83       48.98     33.41 o 
  -1   2  19        8.43       25.65     31.82 o 
   0   2  19      528.60      601.44     59.47 o 
   1   2  19       36.92       39.76     40.52 o 
  -5   3  19      266.76      152.35     78.93 o 
  -4   3  19      433.32      608.25    137.16 o 
  -3   3  19      273.10      211.01     80.25 o 
  -2   3  19      194.63      246.07     54.79 o 
  -1   3  19      235.74      258.24     56.61 o 
   0   3  19       28.59      -87.45     58.30 o 
  -2   4  19      192.66       80.06     64.56 o 
  -1   4  19       16.71       -9.09     76.66 o 
  -2   0  20       25.76      185.68     77.79 o 
  -3   1  20       35.78      -59.34     66.31 o 
  -2   1  20      384.62      389.16     64.58 o 
  -1   1  20      490.81      531.37     74.96 o 
                                                 
